# Supplementary material for: 2,5-Dimethyl-1-phenyl­sulfonyl-1H-pyrrole-3,4-dicarbaldehyde
Source: Acta Crystallogr Sect E Struct Rep Online. 2009 Feb 18;65(Pt 3):o531. doi: 10.1107/S1600536809004425 (PMC2968504; doi:10.1107/S1600536809004425)
Supplement: Supplementary file 2 [file e-65-0o531-Isup2.hkl]

#
# h,k,l, Fc-squared, Fo-squared, sigma(Fo-squared) and status flag
#
data_I
_shelx_title ' BK5 in P2(1)/n'
_shelx_refln_list_code          4
_shelx_F_calc_maximum      189.70
_exptl_crystal_F_000       608.00
_reflns_d_resolution_high  0.6664
 
loop_
 _symmetry_equiv_pos_as_xyz
 'x, y, z'
 '-x+1/2, y+1/2, -z+1/2'
 '-x, -y, -z'
 'x-1/2, -y-1/2, z-1/2'
 
_cell_length_a     9.0257
_cell_length_b    12.6240
_cell_length_c    11.9914
_cell_angle_alpha  90.000
_cell_angle_beta   97.700
_cell_angle_gamma  90.000
 
_shelx_F_squared_multiplier     1.000
 
loop_
 _refln_index_h
 _refln_index_k
 _refln_index_l
 _refln_F_squared_calc
 _refln_F_squared_meas
 _refln_F_squared_sigma
 _refln_observed_status
   2   0   0      891.09      968.68      9.85 o
   4   0   0      531.17      535.51      6.34 o
   6   0   0      140.67      114.28      3.25 o
   8   0   0        0.06       -0.30      1.10 o
  10   0   0      158.89      157.91      6.21 o
  12   0   0        8.54        8.14      1.94 o
   1   1   0      922.11      948.15      7.87 o
   2   1   0        2.08        2.71      0.16 o
   3   1   0      850.78      873.13      6.90 o
   4   1   0       15.42       24.69      0.41 o
   5   1   0       56.85       41.73      0.68 o
   6   1   0      191.91      181.82      2.67 o
   7   1   0       83.99       80.18      1.87 o
   8   1   0      110.58      108.93      3.11 o
   9   1   0        0.04       -0.87      0.87 o
  10   1   0        0.36        0.00      1.02 o
  11   1   0        6.65        7.22      2.28 o
  12   1   0        5.47        5.56      1.31 o
  13   1   0        0.10       -0.30      1.18 o
   0   2   0     8506.91     7930.47    125.19 o
   1   2   0       48.46       46.28      0.59 o
   2   2   0    18786.33    18129.74    321.29 o
   3   2   0      735.93      755.07      5.95 o
   4   2   0      174.06      162.26      1.62 o
   5   2   0      120.13      131.50      1.33 o
   6   2   0       50.23       44.77      0.90 o
   7   2   0       23.00       24.31      1.06 o
   8   2   0      146.61      146.90      3.91 o
   9   2   0      129.82      120.85      3.59 o
  10   2   0        6.16        4.99      1.16 o
  11   2   0        0.83        1.48      1.10 o
  12   2   0        5.65        4.15      1.34 o
  13   2   0        0.73        2.42      2.06 o
   1   3   0     2312.75     2490.81     18.04 o
   2   3   0     1518.33     1615.41     13.48 o
   3   3   0      229.66      201.39      2.03 o
   4   3   0      511.47      520.21      4.72 o
   5   3   0       96.60      115.64      1.28 o
   6   3   0       12.47        8.16      0.38 o
   7   3   0      257.44      256.66      3.32 o
   8   3   0       81.45       84.49      2.56 o
   9   3   0       28.96       26.14      2.46 o
  10   3   0       28.76       29.88      1.93 o
  11   3   0       13.46       12.48      1.59 o
  12   3   0        1.07       -0.28      1.10 o
  13   3   0        0.42        0.29      1.08 o
   0   4   0     2918.63     3394.57     35.13 o
   1   4   0       90.19       83.25      1.02 o
   2   4   0     1149.03     1171.01      9.88 o
   3   4   0      359.51      362.58      3.39 o
   4   4   0      141.43      123.38      1.58 o
   5   4   0        0.06       -0.33      0.33 o
   6   4   0      293.19      306.88      3.22 o
   7   4   0       36.06       37.74      1.20 o
   8   4   0       26.93       27.70      1.13 o
   9   4   0        3.07        3.44      1.06 o
  10   4   0        2.54        0.41      3.00 o
  11   4   0        4.74        5.96      1.40 o
  12   4   0        0.00       -1.02      1.02 o
  13   4   0        0.00       -0.32      1.12 o
   1   5   0     1032.52      976.09      7.76 o
   2   5   0      347.53      357.95      3.31 o
   3   5   0      438.19      508.38      4.89 o
   4   5   0       21.49       21.59      0.75 o
   5   5   0      481.01      493.79      4.90 o
   6   5   0      149.71      147.07      2.04 o
   7   5   0      147.99      151.71      2.29 o
   8   5   0        5.86        3.10      0.76 o
   9   5   0       28.96       27.46      1.55 o
  10   5   0        1.60        2.38      1.07 o
  11   5   0       17.82       16.82      1.55 o
  12   5   0        0.06        0.00      1.10 o
   0   6   0       39.96       55.52      1.73 o
   1   6   0     1358.75     1468.17     12.59 o
   2   6   0      225.55      232.31      2.41 o
   3   6   0       49.80       54.91      1.09 o
   4   6   0      261.09      243.78      2.77 o
   5   6   0       76.15       72.12      1.25 o
   6   6   0       63.45       55.30      1.26 o
   7   6   0       35.31       35.57      1.14 o
   8   6   0        0.61        1.15      0.59 o
   9   6   0        0.52        0.35      0.73 o
  10   6   0        0.14        1.01      1.31 o
  11   6   0        0.04       -1.00      1.00 o
  12   6   0        0.03        0.02      1.65 o
   1   7   0       43.49       27.63      0.81 o
   2   7   0      140.28      127.95      2.04 o
   3   7   0      155.80      157.23      2.03 o
   4   7   0       35.59       32.21      0.88 o
   5   7   0      405.76      409.31      4.13 o
   6   7   0       11.23       14.06      0.89 o
   7   7   0      230.92      231.44      3.38 o
   8   7   0       50.96       48.04      1.82 o
   9   7   0       27.61       31.39      1.48 o
  10   7   0       13.60       13.71      1.19 o
  11   7   0        6.19        3.86      1.63 o
  12   7   0        1.12       -0.05      1.49 o
   0   8   0       33.32       31.93      1.65 o
   1   8   0      206.49      194.42      2.65 o
   2   8   0      103.71      115.09      2.04 o
   3   8   0        0.30       -0.43      0.43 o
   4   8   0      252.32      237.11      3.41 o
   5   8   0       65.15       70.00      1.61 o
   6   8   0       42.85       45.20      1.56 o
   7   8   0        8.80        7.25      0.88 o
   8   8   0        8.10        9.03      0.92 o
   9   8   0       14.56       17.61      1.44 o
  10   8   0        5.33        6.92      1.34 o
  11   8   0        0.68        0.64      3.73 o
  12   8   0        0.04        1.82      1.68 o
   1   9   0        0.39        0.27      0.43 o
   2   9   0      168.33      174.79      2.72 o
   3   9   0      282.00      295.20      3.73 o
   4   9   0        3.03        1.99      0.69 o
   5   9   0      279.23      280.51      4.10 o
   6   9   0       56.68       54.12      1.98 o
   7   9   0       16.39       19.21      1.48 o
   8   9   0        0.05        0.63      0.81 o
   9   9   0       25.75       29.87      1.55 o
  10   9   0       11.93       13.76      1.66 o
  11   9   0        0.01        0.60      1.06 o
   0  10   0      425.17      416.42      8.49 o
   1  10   0      196.80      203.68      3.37 o
   2  10   0      597.14      600.91      7.55 o
   3  10   0        4.99        4.59      0.81 o
   4  10   0      374.41      336.72      4.82 o
   5  10   0        1.24        0.15      0.85 o
   6  10   0       10.75       10.39      1.17 o
   7  10   0       36.38       35.92      1.70 o
   8  10   0        0.01        0.71      0.94 o
   9  10   0        4.45        2.99      1.82 o
  10  10   0        2.09        2.83      1.39 o
  11  10   0        2.86        3.58      1.36 o
   1  11   0       54.61       54.82      2.10 o
   2  11   0       22.68       19.99      1.43 o
   3  11   0      116.40      120.79      2.65 o
   4  11   0       30.76       33.94      1.72 o
   5  11   0        0.01       -0.89      0.89 o
   6  11   0        4.84        5.16      1.09 o
   7  11   0        3.70        5.02      1.34 o
   8  11   0        7.45        6.55      1.26 o
   9  11   0        4.84        5.22      1.56 o
  10  11   0        1.38        1.88      0.87 o
   0  12   0      570.57      537.40     13.73 o
   1  12   0        0.16        0.84      1.06 o
   2  12   0      761.77      729.73     12.40 o
   3  12   0       52.63       46.91      2.10 o
   4  12   0       68.03       70.91      3.24 o
   5  12   0       12.61       13.83      1.80 o
   6  12   0        7.80        7.38      1.57 o
   7  12   0        0.61        1.19      1.25 o
   8  12   0        2.64        3.53      1.40 o
   9  12   0        1.57        3.29      1.32 o
  10  12   0        2.71        3.71      1.16 o
   1  13   0       41.09       38.82      2.37 o
   2  13   0        3.88        6.11      1.35 o
   3  13   0        2.73       -0.14      1.32 o
   4  13   0        5.52        5.12      1.96 o
   5  13   0       27.73       25.47      3.46 o
   6  13   0        7.00        4.61      2.06 o
   7  13   0        0.59        0.97      1.41 o
   8  13   0       12.04        9.04      1.77 o
   9  13   0        1.50        1.39      2.09 o
   0  14   0      568.92      561.10     14.94 o
   1  14   0        0.74        0.97      1.23 o
   2  14   0       64.66       56.04      2.86 o
   3  14   0        0.64       -1.30      1.30 o
   4  14   0       85.25       91.85      6.01 o
   5  14   0        0.59       -1.70      1.70 o
   6  14   0        4.25        2.46      1.90 o
   7  14   0        0.69        3.36      1.89 o
   8  14   0        0.30       -0.81      1.73 o
   9  14   0        0.21        0.65      1.89 o
   1  15   0        5.33        0.08      1.63 o
   2  15   0        0.19        0.31      1.56 o
   3  15   0       19.04       22.28      3.07 o
   4  15   0        0.46       -0.61      1.87 o
   5  15   0        9.18        4.83      3.19 o
   6  15   0       14.64       17.80      2.86 o
   7  15   0        0.58        3.75      3.43 o
   8  15   0        0.31       -1.95      1.95 o
   0  16   0        9.19        5.96      3.58 o
   1  16   0        0.19       -1.16      1.56 o
   2  16   0       33.92       41.65      3.18 o
   3  16   0        1.11       -1.25      1.82 o
   4  16   0        9.94        8.78      2.53 o
   5  16   0        7.05        5.89      2.46 o
   6  16   0        3.37        2.38      2.13 o
   7  16   0        0.65        1.97      2.63 o
   1  17   0        0.46       -1.50      1.77 o
   2  17   0        0.12        0.34      2.13 o
   3  17   0       22.17       25.06      5.89 o
   4  17   0        4.82        6.25      2.69 o
   5  17   0        0.18       -0.72      2.06 o
   0  18   0        8.37        2.95      3.43 o
   1  18   0        0.79        0.52      2.22 o
   2  18   0        1.87        5.34      2.52 o
   3  18   0        1.99        3.99      4.39 o
   4  18   0        0.22        2.02      2.27 o
 -13   0   1        0.01       -1.16      1.34 o
 -11   0   1        2.90        0.98      1.28 o
  -9   0   1       18.42       18.44      1.70 o
  -7   0   1      253.07      243.57      4.79 o
  -5   0   1       32.68       26.86      1.83 o
  -3   0   1     1503.52     1517.91     40.37 o
  -1   0   1     1378.14     1342.13     32.96 o
   1   0   1     1901.40     1938.67     21.39 o
   3   0   1       99.07       88.05      1.35 o
   5   0   1      150.09      156.14      2.82 o
   7   0   1       54.48       42.64      1.38 o
   9   0   1      202.92      207.46      7.67 o
  11   0   1       37.56       39.41      3.46 o
  13   0   1        1.51        0.75      1.88 o
 -13   1   1        2.91        2.76      1.15 o
 -12   1   1        0.00        0.55      0.96 o
 -11   1   1       16.95       17.99      1.69 o
 -10   1   1       51.11       49.54      2.11 o
  -9   1   1        5.79        4.26      0.98 o
  -8   1   1      109.03      106.78      2.00 o
  -7   1   1      160.92      155.26      2.41 o
  -6   1   1      188.78      180.28      2.56 o
  -5   1   1     1295.84     1338.25     15.51 o
  -4   1   1       13.22       10.66      0.44 o
  -3   1   1      651.92      618.90      6.78 o
  -2   1   1        1.64        4.57      0.32 o
  -1   1   1    22413.06    18977.30    183.81 o
   0   1   1     1918.11     1758.50     48.04 o
   1   1   1     2322.81     2443.12     20.04 o
   2   1   1        5.11        6.38      0.24 o
   3   1   1       25.07       52.99      0.67 o
   4   1   1      246.36      275.38      2.50 o
   5   1   1      172.59      183.91      1.85 o
   6   1   1      219.80      221.33      2.33 o
   7   1   1        1.38        1.71      0.41 o
   8   1   1       88.68       88.78      3.01 o
   9   1   1       36.55       35.28      2.13 o
  10   1   1        9.50        6.41      1.40 o
  11   1   1        6.68        5.76      1.98 o
  12   1   1        0.96       -0.33      1.17 o
  13   1   1        0.10        0.94      1.36 o
 -13   2   1        0.27        0.14      0.91 o
 -12   2   1        2.76        1.88      1.09 o
 -11   2   1        1.37       -0.44      0.92 o
 -10   2   1       15.70       12.34      1.25 o
  -9   2   1        8.65        9.92      1.09 o
  -8   2   1      320.06      286.23      4.08 o
  -7   2   1       16.16       15.19      0.70 o
  -6   2   1        0.05       -0.51      0.51 o
  -5   2   1       41.98       43.74      0.68 o
  -4   2   1      346.24      407.49      3.75 o
  -3   2   1     1125.35     1163.24     10.22 o
  -2   2   1        6.75       -0.29      0.36 o
  -1   2   1       63.98       67.86      0.78 o
   0   2   1      365.16      421.74      3.57 o
   1   2   1     2591.21     2729.84     21.57 o
   2   2   1    35986.89    36072.91    763.97 o
   3   2   1       39.79       44.36      0.75 o
   4   2   1       11.98       17.13      0.45 o
   5   2   1       49.83       53.69      0.84 o
   6   2   1      182.59      199.41      2.05 o
   7   2   1      154.46      143.65      1.91 o
   8   2   1       29.83       27.84      1.22 o
   9   2   1       37.19       39.41      3.83 o
  10   2   1        4.34        3.80      1.48 o
  11   2   1        7.11        6.56      1.48 o
  12   2   1       12.08       10.95      1.67 o
  13   2   1        0.70        1.27      2.10 o
 -13   3   1        6.39        4.21      1.10 o
 -12   3   1        6.58        5.42      1.06 o
 -11   3   1        0.50       -0.33      0.99 o
 -10   3   1       18.80       20.67      1.56 o
  -9   3   1       81.49       76.87      2.73 o
  -8   3   1       57.25       53.21      1.65 o
  -7   3   1      228.24      235.84      3.47 o
  -6   3   1       22.77       20.25      0.62 o
  -5   3   1      290.29      283.76      2.66 o
  -4   3   1        3.44        4.31      0.27 o
  -3   3   1     2609.90     2751.08     20.86 o
  -2   3   1     1274.82     1289.52     11.37 o
  -1   3   1      242.82      218.14      1.96 o
   0   3   1      633.25      640.83      4.94 o
   1   3   1    19042.61    18622.41    227.75 o
   2   3   1       14.99       20.67      0.71 o
   3   3   1      337.40      356.87      3.92 o
   4   3   1      560.57      538.50      4.87 o
   5   3   1      124.32      120.13      1.50 o
   6   3   1       44.12       38.75      0.80 o
   7   3   1       20.70       20.16      0.74 o
   8   3   1        1.79        1.39      0.63 o
   9   3   1        0.02        0.60      1.03 o
  10   3   1       12.20       12.23      1.82 o
  11   3   1       12.28       12.70      1.74 o
  12   3   1        2.45        2.00      1.58 o
  13   3   1        3.54        4.22      1.55 o
 -13   4   1        0.11       -0.43      1.00 o
 -12   4   1        0.05       -0.34      1.30 o
 -11   4   1       20.03       19.89      1.50 o
 -10   4   1        0.35       -0.77      0.77 o
  -9   4   1       17.81       18.06      1.35 o
  -8   4   1      145.67      131.63      3.29 o
  -7   4   1       76.39       74.61      1.39 o
  -6   4   1      589.22      572.09      6.09 o
  -5   4   1      563.61      581.39      4.95 o
  -4   4   1      187.45      287.30      2.59 o
  -3   4   1      242.71      244.24      2.44 o
  -2   4   1       79.05      106.08      1.23 o
  -1   4   1      115.25      125.73      1.32 o
   0   4   1     2226.98     2204.00     15.65 o
   1   4   1      405.97      455.23      4.12 o
   2   4   1      382.94      371.89      3.74 o
   3   4   1      907.26     1007.78      9.64 o
   4   4   1     2051.07     2086.76     19.34 o
   5   4   1       12.02        9.14      0.51 o
   6   4   1      510.54      518.82      4.87 o
   7   4   1       76.07       74.14      1.44 o
   8   4   1      191.10      184.34      3.28 o
   9   4   1        2.74        3.07      0.81 o
  10   4   1        8.21        9.19      1.58 o
  11   4   1        5.96        7.06      2.63 o
  12   4   1        0.01       -0.12      1.35 o
 -13   5   1        0.00       -0.42      1.38 o
 -12   5   1        8.13       11.21      2.26 o
 -11   5   1        0.23       -0.09      0.94 o
 -10   5   1        1.80        0.79      0.85 o
  -9   5   1       33.09       33.73      1.57 o
  -8   5   1      125.13      125.80      2.46 o
  -7   5   1       13.46       14.99      0.70 o
  -6   5   1      182.79      178.87      2.06 o
  -5   5   1      455.37      442.03      3.87 o
  -4   5   1       63.28       74.75      1.10 o
  -3   5   1      945.35      966.82      8.74 o
  -2   5   1       22.64       22.75      0.82 o
  -1   5   1      317.90      339.72      3.03 o
   0   5   1       18.36       15.96      0.69 o
   1   5   1      178.45      171.62      1.85 o
   2   5   1      910.49      898.96      7.95 o
   3   5   1     3679.03     3690.63     30.85 o
   4   5   1       98.02      110.69      2.64 o
   5   5   1       16.72       16.13      0.71 o
   6   5   1        0.04        1.04      0.47 o
   7   5   1       21.90       28.34      1.27 o
   8   5   1        7.84        7.42      0.68 o
   9   5   1        1.42       -0.49      0.90 o
  10   5   1       22.16       20.44      1.99 o
  11   5   1        0.71        2.08      1.37 o
  12   5   1        3.74        3.42      1.59 o
 -12   6   1        0.21       -0.60      1.10 o
 -11   6   1        0.65        2.46      1.56 o
 -10   6   1        1.55        3.65      0.96 o
  -9   6   1        4.22        1.35      0.72 o
  -8   6   1       13.38       18.60      1.11 o
  -7   6   1       16.53       19.37      0.80 o
  -6   6   1      254.98      257.55      3.06 o
  -5   6   1       10.02        8.72      0.50 o
  -4   6   1      623.59      610.88      5.22 o
  -3   6   1      266.01      278.47      2.90 o
  -2   6   1      231.76      283.87      2.83 o
  -1   6   1      350.64      405.42      3.76 o
   0   6   1        1.89       -0.21      0.25 o
   1   6   1       81.70       88.91      1.47 o
   2   6   1       45.75       72.84      1.23 o
   3   6   1      463.77      464.10      4.32 o
   4   6   1     1108.14     1137.00     10.45 o
   5   6   1       44.85       37.24      1.09 o
   6   6   1      849.62      853.07      9.02 o
   7   6   1       35.84       30.17      1.20 o
   8   6   1      145.57      147.72      2.64 o
   9   6   1        0.45        0.85      1.52 o
  10   6   1       17.53       14.81      1.19 o
  11   6   1        1.66        0.85      1.37 o
  12   6   1        0.93       -1.06      1.72 o
 -12   7   1        2.66        3.31      1.59 o
 -11   7   1        0.30        0.40      1.18 o
 -10   7   1        0.19       -0.94      0.94 o
  -9   7   1       33.46       32.15      1.48 o
  -8   7   1       21.79       23.67      1.23 o
  -7   7   1        0.01       -0.53      0.53 o
  -6   7   1       22.43       24.22      0.93 o
  -5   7   1       12.83        9.03      0.61 o
  -4   7   1      192.98      196.16      2.56 o
  -3   7   1       51.95       50.47      1.05 o
  -2   7   1      279.77      285.02      3.19 o
  -1   7   1        7.69        5.38      0.47 o
   0   7   1       73.78       67.79      1.89 o
   1   7   1      995.23     1111.03     11.69 o
   2   7   1        4.17        4.16      0.49 o
   3   7   1        9.76       15.44      0.67 o
   4   7   1      360.82      350.78      3.67 o
   5   7   1       87.59       91.16      2.03 o
   6   7   1       13.02       13.26      0.90 o
   7   7   1        0.03       -0.65      0.65 o
   8   7   1       26.99       31.33      1.32 o
   9   7   1        3.24        3.74      0.72 o
  10   7   1        0.13       -0.56      2.10 o
  11   7   1        0.58        0.38      1.46 o
  12   7   1        5.46        4.83      1.85 o
 -12   8   1        0.00       -0.38      1.63 o
 -11   8   1        1.05       -0.01      1.55 o
 -10   8   1       10.12       11.92      1.36 o
  -9   8   1        0.00        0.29      0.84 o
  -8   8   1       16.43       19.19      1.06 o
  -7   8   1        2.17        0.04      0.64 o
  -6   8   1      130.96      137.91      2.67 o
  -5   8   1       63.70       65.47      1.31 o
  -4   8   1      100.92      103.16      1.63 o
  -3   8   1       84.44       90.79      1.56 o
  -2   8   1       67.88       50.25      1.13 o
  -1   8   1       22.95       20.14      0.77 o
   0   8   1       17.33       14.96      0.72 o
   1   8   1       39.69       55.59      1.44 o
   2   8   1      243.27      236.08      3.23 o
   3   8   1      292.40      298.76      3.66 o
   4   8   1      790.15      804.45      7.55 o
   5   8   1      107.09       97.62      2.01 o
   6   8   1      377.56      352.82      5.19 o
   7   8   1        7.96        9.23      0.95 o
   8   8   1        2.52        3.61      1.12 o
   9   8   1        7.64        4.88      1.09 o
  10   8   1        5.92        5.11      1.30 o
  11   8   1        0.19        0.20      1.01 o
  12   8   1        1.06       -0.73      1.64 o
 -11   9   1        1.51        1.72      1.71 o
 -10   9   1        8.29        9.38      1.44 o
  -9   9   1        7.22        6.91      0.91 o
  -8   9   1        2.77        3.03      0.83 o
  -7   9   1       74.51       71.32      2.19 o
  -6   9   1        1.54        0.44      0.72 o
  -5   9   1      233.55      218.10      3.39 o
  -4   9   1       78.79       75.13      1.62 o
  -3   9   1      362.85      369.73      4.15 o
  -2   9   1       17.25       12.35      0.76 o
  -1   9   1      824.11      824.73      8.58 o
   0   9   1       48.31       63.61      1.56 o
   1   9   1       19.77       16.64      0.95 o
   2   9   1        0.00       -0.49      0.49 o
   3   9   1      250.54      235.12      3.37 o
   4   9   1        0.03       -0.58      0.58 o
   5   9   1        3.58        1.64      0.82 o
   6   9   1       42.83       36.21      2.04 o
   7   9   1       12.68       15.81      1.28 o
   8   9   1        2.96        3.73      1.02 o
   9   9   1        0.05       -0.71      0.85 o
  10   9   1        0.02        0.76      1.28 o
  11   9   1        0.35        0.25      1.45 o
 -11  10   1        0.33        1.10      1.22 o
 -10  10   1        9.56       10.98      1.67 o
  -9  10   1        3.65        4.67      1.03 o
  -8  10   1       35.48       40.63      2.06 o
  -7  10   1       11.43       12.26      1.18 o
  -6  10   1       33.44       29.84      1.54 o
  -5  10   1        1.80       -0.75      0.80 o
  -4  10   1       33.25       32.52      1.38 o
  -3  10   1        6.64        5.02      0.83 o
  -2  10   1       38.80       40.92      1.48 o
  -1  10   1       13.73       11.13      0.93 o
   0  10   1       37.51       29.12      1.49 o
   1  10   1      132.20      123.11      2.49 o
   2  10   1      633.07      606.82      7.64 o
   3  10   1       11.40       11.57      0.96 o
   4  10   1      305.86      284.03      4.02 o
   5  10   1       62.84       64.18      2.48 o
   6  10   1        0.60       -0.65      0.85 o
   7  10   1       18.02       14.59      1.32 o
   8  10   1        4.99        2.93      1.06 o
   9  10   1        9.28        7.22      1.19 o
  10  10   1        1.82        2.86      0.94 o
  11  10   1        2.10        0.35      1.44 o
 -10  11   1        0.95        0.23      1.36 o
  -9  11   1        0.67       -0.02      0.95 o
  -8  11   1        0.04       -0.56      0.98 o
  -7  11   1       10.20       11.98      1.40 o
  -6  11   1        7.85        6.60      1.09 o
  -5  11   1       93.49       85.98      2.61 o
  -4  11   1        1.36        0.71      0.93 o
  -3  11   1     1041.58     1057.85     14.82 o
  -2  11   1       56.45       55.12      2.10 o
  -1  11   1      355.48      378.00      6.38 o
   0  11   1       13.19       15.10      1.42 o
   1  11   1      331.18      327.10      6.53 o
   2  11   1       68.30       66.26      2.08 o
   3  11   1       24.26       26.80      1.85 o
   4  11   1        6.63        6.60      1.00 o
   5  11   1       44.00       46.00      1.97 o
   6  11   1       17.21       18.38      1.46 o
   7  11   1        1.89        4.57      1.23 o
   8  11   1        0.08       -0.24      1.01 o
   9  11   1        0.05        1.11      1.10 o
  10  11   1        9.63       11.50      1.35 o
 -10  12   1        0.66        0.37      1.48 o
  -9  12   1        2.94        3.26      1.17 o
  -8  12   1       23.17       23.43      2.18 o
  -7  12   1       13.49       15.95      1.83 o
  -6  12   1        0.96        0.79      1.12 o
  -5  12   1       36.87       41.17      2.23 o
  -4  12   1       11.27       13.06      1.85 o
  -3  12   1       31.33       36.53      1.90 o
  -2  12   1       17.38       21.75      1.83 o
  -1  12   1       10.58       10.67      1.40 o
   0  12   1        4.87        3.96      1.28 o
   1  12   1       26.65       27.04      1.88 o
   2  12   1      116.17      112.20      3.55 o
   3  12   1        4.40        3.69      1.18 o
   4  12   1        5.05        4.32      1.23 o
   5  12   1       20.90       20.38      2.03 o
   6  12   1        3.71        3.12      1.37 o
   7  12   1       12.56       11.65      2.08 o
   8  12   1        2.19        1.54      1.43 o
   9  12   1        4.31        5.62      1.46 o
  10  12   1        0.01       -1.03      1.54 o
  -9  13   1        1.22       -0.23      1.29 o
  -8  13   1        2.48        2.82      1.47 o
  -7  13   1        0.01        3.14      1.45 o
  -6  13   1        3.21        4.03      1.46 o
  -5  13   1       52.83       50.80      2.96 o
  -4  13   1        0.50        0.02      2.25 o
  -3  13   1      246.05      239.68      6.46 o
  -2  13   1        6.70        6.74      1.41 o
  -1  13   1      512.70      512.91      9.64 o
   0  13   1       14.11       18.37      1.82 o
   1  13   1      204.25      210.12      5.26 o
   2  13   1        0.20       -0.48      0.98 o
   3  13   1       46.32       49.25      2.88 o
   4  13   1        1.73       -0.28      1.54 o
   5  13   1       12.19       10.98      2.16 o
   6  13   1        1.83        1.44      1.70 o
   7  13   1        0.15        0.14      1.39 o
   8  13   1       14.68       16.05      2.72 o
   9  13   1        0.89        2.81      1.43 o
  -9  14   1        0.52        0.69      1.42 o
  -8  14   1        0.07       -1.63      1.63 o
  -7  14   1       12.20       17.23      2.64 o
  -6  14   1        0.18        0.51      1.82 o
  -5  14   1        3.09        3.14      1.88 o
  -4  14   1        0.42        0.87      1.77 o
  -3  14   1        1.29        1.97      1.55 o
  -2  14   1        1.04       -0.19      1.56 o
  -1  14   1       23.09       25.61      2.80 o
   0  14   1        2.07        0.62      1.41 o
   1  14   1        0.05        0.69      1.26 o
   2  14   1       31.22       25.83      2.14 o
   3  14   1        6.43        6.64      1.67 o
   4  14   1       43.19       37.30      3.45 o
   5  14   1        2.86        3.46      2.16 o
   6  14   1        3.35        1.26      1.86 o
   7  14   1        9.76       12.37      2.45 o
   8  14   1        1.30       -0.65      3.15 o
  -8  15   1        0.04       -2.83      2.83 o
  -7  15   1        8.66        6.70      2.29 o
  -6  15   1        6.42        5.77      2.27 o
  -5  15   1       20.28       22.76      6.82 o
  -4  15   1        0.26        0.05      1.84 o
  -3  15   1        9.97       10.33      2.61 o
  -2  15   1        1.33        0.02      1.52 o
  -1  15   1      195.38      206.30      5.65 o
   0  15   1        6.01        6.90      1.64 o
   1  15   1       35.05       35.30      2.54 o
   2  15   1        3.74        2.39      1.70 o
   3  15   1       47.21       46.29      4.21 o
   4  15   1        0.21        2.99      2.14 o
   5  15   1        7.34        5.62      2.30 o
   6  15   1        0.37        1.54      1.95 o
   7  15   1        0.53        0.97      1.97 o
   8  15   1        1.99        0.26      1.85 o
  -7  16   1        0.47        1.23      2.08 o
  -6  16   1        0.95       -0.22      1.90 o
  -5  16   1        0.23        6.61      2.35 o
  -4  16   1        7.00        8.87      2.50 o
  -3  16   1        9.44       11.72      2.71 o
  -2  16   1        4.14        1.12      1.72 o
  -1  16   1        1.40        3.07      1.71 o
   0  16   1        0.57        0.84      1.49 o
   1  16   1        0.85        1.63      1.85 o
   2  16   1       65.64       61.41      3.64 o
   3  16   1        0.54        5.09      2.27 o
   4  16   1       15.71       11.99      2.75 o
   5  16   1        9.26       12.42      2.79 o
   6  16   1       18.82       16.51      2.98 o
   7  16   1        0.47        1.12      2.12 o
  -5  17   1        1.29       -0.52      2.01 o
  -4  17   1        4.24        7.79      2.77 o
  -3  17   1       11.51       14.11      3.83 o
  -2  17   1        0.24        1.47      2.06 o
  -1  17   1        2.14       -0.37      2.57 o
   0  17   1        0.04       -0.55      1.92 o
   1  17   1       26.06       22.54      2.97 o
   2  17   1        1.65        2.21      2.38 o
   3  17   1        6.58        8.48      2.79 o
   4  17   1        0.15        1.37      2.30 o
   5  17   1        1.84        1.75      2.26 o
  -4  18   1        4.19        4.86      3.77 o
  -3  18   1        0.03       -1.54      2.11 o
  -2  18   1        7.85        7.95      2.91 o
  -1  18   1        5.83       -0.30      1.99 o
   0  18   1        7.38        8.46      2.68 o
   1  18   1        0.15       -1.77      1.77 o
   2  18   1        6.84        6.36      3.09 o
   3  18   1        5.15        5.54      2.84 o
   4  18   1       18.37       18.38      5.46 o
 -12   0   2       21.44       20.70      1.88 o
 -10   0   2       39.69       31.51      2.12 o
  -8   0   2      266.13      267.96      7.26 o
  -6   0   2     1322.01     1287.76     26.95 o
  -4   0   2      339.85      332.83      9.75 o
  -2   0   2     5749.39     5655.55     63.97 o
   0   0   2       55.98       62.20      1.03 o
   2   0   2     1902.43     1823.82     22.17 o
   4   0   2     1314.54     1382.22     15.91 o
   6   0   2       17.72       20.26      0.80 o
   8   0   2       22.25       17.96      1.13 o
  10   0   2        2.10        3.10      2.00 o
  12   0   2        0.66        2.18      1.94 o
 -13   1   2        0.58        0.36      1.57 o
 -12   1   2        0.02        0.13      0.82 o
 -11   1   2        2.90        3.98      0.86 o
 -10   1   2       20.29       19.15      1.42 o
  -9   1   2       35.39       34.65      1.43 o
  -8   1   2      237.92      222.91      3.77 o
  -7   1   2        3.76        4.89      0.56 o
  -6   1   2      112.22      125.81      2.73 o
  -5   1   2      341.05      374.06      5.87 o
  -4   1   2      209.09      189.77      2.78 o
  -3   1   2      406.04      379.06      4.08 o
  -2   1   2      749.38      754.62      6.02 o
  -1   1   2        0.78       -0.23      0.23 o
   0   1   2       59.82       58.65      0.72 o
   1   1   2     2917.21     3155.51     24.57 o
   2   1   2      149.07      129.91      1.47 o
   3   1   2       92.90      105.69      1.45 o
   4   1   2       96.33       90.58      1.09 o
   5   1   2        8.32       11.72      0.46 o
   6   1   2        0.14       -0.27      0.27 o
   7   1   2        9.77       11.17      0.63 o
   8   1   2       78.09       80.72      1.53 o
   9   1   2       13.70       15.03      2.39 o
  10   1   2       23.97       22.13      2.01 o
  11   1   2        1.24       -0.57      2.28 o
  12   1   2        0.02       -1.24      1.24 o
  13   1   2        0.00        0.65      1.36 o
 -13   2   2        0.01       -0.22      0.97 o
 -12   2   2        0.04        0.34      0.70 o
 -11   2   2        9.28        8.91      1.10 o
 -10   2   2        9.67        7.57      0.96 o
  -9   2   2        7.27        6.68      1.09 o
  -8   2   2       15.97       14.21      0.89 o
  -7   2   2      115.38      114.18      2.17 o
  -6   2   2      710.07      708.66      9.28 o
  -5   2   2        1.73        1.44      0.44 o
  -4   2   2     2999.80     3135.46     28.43 o
  -3   2   2       43.39       43.90      0.58 o
  -2   2   2        7.52        3.74      0.28 o
  -1   2   2     2660.31     2683.32     23.02 o
   0   2   2     5664.27     5778.29     49.24 o
   1   2   2      180.24      226.22      2.08 o
   2   2   2     1026.67     1146.68     10.05 o
   3   2   2      659.59      700.22      9.59 o
   4   2   2       28.96       50.67      0.91 o
   5   2   2      221.17      264.07      2.62 o
   6   2   2       85.89       79.12      1.17 o
   7   2   2       13.09       14.82      1.05 o
   8   2   2        9.89       11.87      0.83 o
   9   2   2        0.02       -0.68      0.68 o
  10   2   2       26.25       21.81      2.49 o
  11   2   2       15.03       14.26      1.93 o
  12   2   2        1.65        4.06      1.50 o
  13   2   2        3.32        4.05      1.61 o
 -13   3   2        0.16       -0.22      1.75 o
 -12   3   2        1.87        1.83      1.15 o
 -11   3   2        7.07        7.06      0.95 o
 -10   3   2        9.67        9.35      0.96 o
  -9   3   2       70.48       58.11      1.73 o
  -8   3   2       13.66       10.95      0.76 o
  -7   3   2        2.48        1.35      0.42 o
  -6   3   2      444.05      439.39      4.13 o
  -5   3   2       58.86       46.85      0.81 o
  -4   3   2      187.07      230.37      2.20 o
  -3   3   2      417.11      475.47      4.40 o
  -2   3   2      479.04      516.20      5.32 o
  -1   3   2      760.76      735.97      7.04 o
   0   3   2       19.22       10.94      0.65 o
   1   3   2    15355.97    15963.19    169.99 o
   2   3   2     2994.39     3140.19     27.21 o
   3   3   2       68.30       75.05      1.33 o
   4   3   2       57.79       61.62      1.07 o
   5   3   2       71.04       70.05      1.21 o
   6   3   2        0.26       -0.01      0.33 o
   7   3   2      256.29      258.37      3.31 o
   8   3   2        7.10        6.50      0.62 o
   9   3   2        1.94        1.32      0.75 o
  10   3   2        2.92        3.83      1.42 o
  11   3   2        1.31        1.51      3.10 o
  12   3   2        7.59        6.20      1.72 o
 -13   4   2        7.78       11.26      2.38 o
 -12   4   2        0.01        0.02      0.89 o
 -11   4   2        1.94        2.67      0.96 o
 -10   4   2        2.09        2.20      0.83 o
  -9   4   2        4.38        4.09      0.76 o
  -8   4   2        2.64        1.59      0.54 o
  -7   4   2       12.18       15.39      0.60 o
  -6   4   2       17.29       13.87      0.55 o
  -5   4   2        4.09        5.63      0.40 o
  -4   4   2     1057.61     1158.26      9.81 o
  -3   4   2       91.36       70.49      1.10 o
  -2   4   2     2578.01     2599.38     22.49 o
  -1   4   2     2292.97     2294.84     18.92 o
   0   4   2     1890.38     1991.47     19.93 o
   1   4   2      878.23      892.43      8.61 o
   2   4   2       12.51       26.19      1.00 o
   3   4   2       49.54       40.42      0.94 o
   4   4   2      540.65      584.54      5.99 o
   5   4   2       38.72       37.10      0.99 o
   6   4   2       20.40       24.59      0.82 o
   7   4   2        0.52        0.73      0.55 o
   8   4   2       41.06       42.74      1.34 o
   9   4   2       88.76       83.64      2.49 o
  10   4   2        4.66        5.43      1.51 o
  11   4   2        0.08       -1.12      1.45 o
  12   4   2        7.78       12.21      2.97 o
 -13   5   2        2.73        4.33      1.14 o
 -12   5   2        0.82       -0.23      1.00 o
 -11   5   2        8.31        9.43      1.20 o
 -10   5   2        0.35        1.53      0.82 o
  -9   5   2       21.45       21.31      1.27 o
  -8   5   2       24.41       22.18      0.87 o
  -7   5   2      704.27      670.23      7.80 o
  -6   5   2       19.11       14.66      0.50 o
  -5   5   2      220.08      235.71      2.36 o
  -4   5   2       86.54       90.38      1.26 o
  -3   5   2      200.75      167.82      1.99 o
  -2   5   2       24.32       26.18      0.64 o
  -1   5   2      928.35      895.86      7.52 o
   0   5   2       44.52       46.75      1.03 o
   1   5   2     1333.72     1275.30     11.36 o
   2   5   2       10.25       11.81      0.62 o
   3   5   2     7252.26     7756.94     66.57 o
   4   5   2      165.59      165.82      2.30 o
   5   5   2      954.67      935.42      9.28 o
   6   5   2       58.55       48.25      1.26 o
   7   5   2      311.74      313.33      4.79 o
   8   5   2       24.27       25.71      1.29 o
   9   5   2        0.02        0.92      0.65 o
  10   5   2        1.86        1.11      0.97 o
  11   5   2        3.84        1.66      1.52 o
  12   5   2        0.39       -1.07      1.49 o
 -12   6   2        4.39        5.03      1.28 o
 -11   6   2        2.69        3.56      1.13 o
 -10   6   2        0.04        0.55      0.84 o
  -9   6   2       50.66       51.14      1.93 o
  -8   6   2        0.00       -0.57      0.57 o
  -7   6   2        6.62        8.28      0.52 o
  -6   6   2       44.57       32.03      0.90 o
  -5   6   2        0.03        0.16      0.35 o
  -4   6   2       43.16       43.54      0.94 o
  -3   6   2      756.77      800.09      6.90 o
  -2   6   2      292.93      354.99      3.52 o
  -1   6   2      160.93      170.31      1.93 o
   0   6   2     1109.41     1213.31     11.72 o
   1   6   2        4.29        6.65      0.55 o
   2   6   2      267.87      295.05      3.73 o
   3   6   2        0.02        1.44      0.46 o
   4   6   2       85.49       85.41      1.57 o
   5   6   2      174.83      198.01      2.88 o
   6   6   2       19.99       26.63      1.21 o
   7   6   2       35.94       33.65      1.47 o
   8   6   2        7.61        7.72      0.95 o
   9   6   2        8.13       10.01      0.97 o
  10   6   2        1.15       -0.94      0.94 o
  11   6   2        7.65        8.49      1.85 o
  12   6   2        0.94        0.06      2.24 o
 -12   7   2        0.36        2.78      1.26 o
 -11   7   2       10.76       11.98      1.51 o
 -10   7   2        0.00        0.84      0.91 o
  -9   7   2        9.16        9.77      0.95 o
  -8   7   2        1.36        0.34      0.71 o
  -7   7   2      229.85      231.13      3.14 o
  -6   7   2       37.67       36.20      1.04 o
  -5   7   2     1214.29     1190.30     10.37 o
  -4   7   2        7.80        5.92      0.67 o
  -3   7   2      365.29      327.72      3.53 o
  -2   7   2        0.35        0.59      0.37 o
  -1   7   2      590.69      592.86      5.56 o
   0   7   2       24.65       24.29      0.83 o
   1   7   2      446.61      462.01      6.21 o
   2   7   2       91.96      105.89      1.90 o
   3   7   2     1418.99     1422.71     12.98 o
   4   7   2       30.97       32.43      1.07 o
   5   7   2     2751.61     2631.19     25.60 o
   6   7   2       14.56       12.04      1.11 o
   7   7   2       36.00       40.02      1.65 o
   8   7   2        0.00       -0.41      0.77 o
   9   7   2       13.44       12.68      1.24 o
  10   7   2        0.00        0.59      1.10 o
  11   7   2        0.31        1.74      1.06 o
  12   7   2        0.30        0.36      1.60 o
 -12   8   2        0.03       -0.07      1.60 o
 -11   8   2       13.72       13.22      2.74 o
 -10   8   2        0.36       -0.10      0.82 o
  -9   8   2        0.91        2.05      1.17 o
  -8   8   2        0.01       -0.41      0.59 o
  -7   8   2        9.32        8.08      0.84 o
  -6   8   2       21.43       22.41      1.00 o
  -5   8   2       68.30       68.23      1.43 o
  -4   8   2        0.65       -0.42      0.42 o
  -3   8   2       39.52       39.55      1.03 o
  -2   8   2      353.15      365.63      3.87 o
  -1   8   2       24.01       19.92      0.74 o
   0   8   2        2.40        1.66      0.47 o
   1   8   2        0.03        0.10      0.45 o
   2   8   2        0.12        0.68      0.49 o
   3   8   2      304.37      295.05      3.66 o
   4   8   2      715.69      707.52      7.40 o
   5   8   2        8.06       10.59      0.90 o
   6   8   2        3.55        5.07      0.89 o
   7   8   2       30.19       36.52      2.00 o
   8   8   2       18.11       19.98      1.35 o
   9   8   2        0.11       -0.64      0.82 o
  10   8   2        2.82        1.48      0.79 o
  11   8   2       10.77       11.93      2.57 o
 -11   9   2        4.48        4.42      2.89 o
 -10   9   2        0.29        0.20      1.12 o
  -9   9   2       27.19       32.63      1.83 o
  -8   9   2        0.43       -0.45      0.68 o
  -7   9   2        3.28        3.49      0.78 o
  -6   9   2        7.55        8.24      0.83 o
  -5   9   2      116.07      114.42      2.28 o
  -4   9   2        1.71        1.82      0.63 o
  -3   9   2      449.28      444.98      5.01 o
  -2   9   2        4.64        2.98      0.61 o
  -1   9   2      135.50      139.48      2.22 o
   0   9   2       90.26       95.38      2.92 o
   1   9   2      322.47      347.06      4.79 o
   2   9   2      162.10      153.62      2.72 o
   3   9   2      574.37      529.11      7.21 o
   4   9   2      186.04      175.28      3.08 o
   5   9   2      200.94      197.61      3.61 o
   6   9   2       41.69       43.55      1.84 o
   7   9   2       85.44       82.11      2.50 o
   8   9   2        3.44        4.07      1.43 o
   9   9   2        2.50        3.02      1.06 o
  10   9   2        0.41        0.90      0.85 o
  11   9   2        0.35        0.12      1.63 o
 -11  10   2        2.05        2.88      3.25 o
 -10  10   2        1.05        0.13      1.25 o
  -9  10   2        0.25        0.50      0.81 o
  -8  10   2       13.32       18.39      1.43 o
  -7  10   2        0.28       -0.09      0.81 o
  -6  10   2        0.15       -0.78      0.78 o
  -5  10   2       25.10       29.15      1.64 o
  -4  10   2      394.54      380.18      5.23 o
  -3  10   2       22.43       21.32      1.08 o
  -2  10   2      229.57      212.87      3.75 o
  -1  10   2       44.30       41.46      1.56 o
   0  10   2       11.87        8.24      1.01 o
   1  10   2        0.17       -0.18      0.65 o
   2  10   2       65.45       66.57      1.87 o
   3  10   2        3.71        3.64      0.85 o
   4  10   2       52.45       45.03      1.59 o
   5  10   2       34.53       29.78      1.64 o
   6  10   2        3.11        5.74      1.21 o
   7  10   2        3.61        2.55      1.18 o
   8  10   2       18.82       17.65      1.79 o
   9  10   2        5.11        5.38      1.24 o
  10  10   2        1.22        0.54      1.00 o
  11  10   2        0.05        0.22      1.39 o
 -11  11   2        2.58        2.78      1.93 o
 -10  11   2        1.98        1.59      1.39 o
  -9  11   2       14.30       15.65      1.51 o
  -8  11   2        4.81        5.77      1.71 o
  -7  11   2        1.17        0.38      0.90 o
  -6  11   2       16.72       17.23      1.50 o
  -5  11   2       11.17       10.23      1.34 o
  -4  11   2       14.77       16.45      1.34 o
  -3  11   2       37.27       35.96      1.67 o
  -2  11   2        0.01        0.30      0.83 o
  -1  11   2       59.83       59.02      2.18 o
   0  11   2       20.42       20.84      3.05 o
   1  11   2       65.33       67.28      2.73 o
   2  11   2        0.28       -0.16      0.76 o
   3  11   2      106.23      105.56      2.93 o
   4  11   2       19.49       18.68      1.44 o
   5  11   2        0.34        1.00      0.96 o
   6  11   2       46.75       44.17      2.26 o
   7  11   2        0.58       -0.41      1.07 o
   8  11   2       11.69       12.28      1.55 o
   9  11   2        0.34        1.47      1.11 o
  10  11   2        0.13        0.38      1.92 o
 -10  12   2        0.59       -0.17      1.42 o
  -9  12   2        0.07        0.77      1.14 o
  -8  12   2        0.04       -0.04      1.05 o
  -7  12   2        0.86       -0.53      1.02 o
  -6  12   2       68.78       70.06      2.50 o
  -5  12   2        0.03        0.99      2.05 o
  -4  12   2      239.95      225.83      6.69 o
  -3  12   2        0.03        0.32      1.04 o
  -2  12   2      157.35      159.76      4.31 o
  -1  12   2        0.38       -0.93      0.93 o
   0  12   2      267.11      268.27      5.92 o
   1  12   2        0.38       -0.48      0.99 o
   2  12   2       15.87       14.02      2.19 o
   3  12   2        4.73        2.94      1.19 o
   4  12   2      138.89      124.67      4.32 o
   5  12   2        7.68        7.61      1.62 o
   6  12   2        2.86        2.90      1.45 o
   7  12   2        0.10       -1.26      1.26 o
   8  12   2        1.49        0.86      1.35 o
   9  12   2        0.00        0.17      1.37 o
  10  12   2        9.95       11.02      1.68 o
  -9  13   2        0.04        0.48      1.25 o
  -8  13   2       15.51       13.78      1.88 o
  -7  13   2        0.16       -0.16      1.36 o
  -6  13   2        6.54        8.12      1.68 o
  -5  13   2        0.29        0.23      1.28 o
  -4  13   2        1.74        0.72      1.54 o
  -3  13   2        1.98        4.64      1.58 o
  -2  13   2       29.29       25.65      2.03 o
  -1  13   2       51.63       45.79      2.48 o
   0  13   2       53.13       60.47      2.78 o
   1  13   2        0.03       -0.69      1.04 o
   2  13   2        5.93        6.47      1.77 o
   3  13   2       27.30       25.20      2.34 o
   4  13   2        0.26       -0.76      1.58 o
   5  13   2       10.04        9.07      2.21 o
   6  13   2       18.74       16.23      2.50 o
   7  13   2        0.27       -1.58      1.58 o
   8  13   2        1.17        1.69      1.81 o
   9  13   2        0.15        2.39      1.74 o
  -9  14   2        0.10        1.44      1.39 o
  -8  14   2        5.55        4.15      2.91 o
  -7  14   2        0.58        0.33      1.77 o
  -6  14   2       38.19       41.78      4.91 o
  -5  14   2        5.94        9.83      2.58 o
  -4  14   2       20.88       24.30      4.16 o
  -3  14   2        6.07        8.37      2.23 o
  -2  14   2      248.53      264.89      7.23 o
  -1  14   2       16.45       16.94      1.91 o
   0  14   2       33.58       28.29      2.31 o
   1  14   2        1.89        2.72      1.34 o
   2  14   2       70.14       73.42      3.22 o
   3  14   2        2.53        2.08      1.47 o
   4  14   2       10.05       12.14      2.45 o
   5  14   2        2.69        4.53      2.03 o
   6  14   2        0.47        0.10      1.73 o
   7  14   2        1.64        1.71      1.94 o
   8  14   2        5.65        6.12      2.91 o
  -8  15   2        0.79        0.47      1.93 o
  -7  15   2        0.00       -1.67      1.67 o
  -6  15   2        0.45        0.95      1.92 o
  -5  15   2        1.28        0.47      1.86 o
  -4  15   2       29.03       29.33      3.25 o
  -3  15   2       18.07       22.16      3.08 o
  -2  15   2        9.14       11.47      2.05 o
  -1  15   2       10.35       10.19      1.85 o
   0  15   2        0.25        0.58      1.35 o
   1  15   2      142.26      133.78      6.38 o
   2  15   2        1.22        1.47      1.53 o
   3  15   2       71.20       75.01      4.81 o
   4  15   2        5.09        4.25      3.22 o
   5  15   2        8.18        4.79      2.27 o
   6  15   2        0.06       -1.80      1.80 o
   7  15   2        3.97        2.63      2.14 o
  -7  16   2        3.85        1.33      2.13 o
  -6  16   2        3.80        2.11      2.18 o
  -5  16   2       16.28       18.76      5.15 o
  -4  16   2       15.58       18.72      3.09 o
  -3  16   2        2.70        2.70      2.16 o
  -2  16   2       22.26       27.49      6.53 o
  -1  16   2        0.00       -1.13      1.44 o
   0  16   2       57.61       57.42      3.13 o
   1  16   2        0.33       -1.19      1.62 o
   2  16   2       14.87       10.71      3.43 o
   3  16   2        0.35       -1.03      1.94 o
   4  16   2        1.38        0.94      2.12 o
   5  16   2        0.00        0.01      2.06 o
   6  16   2        2.17        7.71      4.27 o
  -5  17   2        8.07        9.09      3.33 o
  -4  17   2        1.83        1.68      2.31 o
  -3  17   2        5.16        3.87      2.47 o
  -2  17   2        5.26        5.11      2.49 o
  -1  17   2       10.33       12.20      3.07 o
   0  17   2        0.27       -1.08      1.72 o
   1  17   2       69.18       85.20      4.57 o
   2  17   2        3.29        5.18      2.76 o
   3  17   2       29.83       26.09      3.72 o
   4  17   2        0.84        0.72      2.26 o
   5  17   2       29.52       38.54      4.25 o
  -4  18   2        7.83        5.41      2.55 o
  -3  18   2        0.69       -0.52      2.17 o
  -2  18   2        0.02        0.12      2.95 o
  -1  18   2        0.03       -0.07      2.67 o
   0  18   2        4.17        3.91      2.54 o
   1  18   2        0.75        1.68      2.01 o
   2  18   2        4.39       -0.82      2.57 o
   3  18   2        2.16        3.37      2.53 o
  -9   0   3      272.26      257.57     11.23 o
  -7   0   3       85.56       81.67      3.10 o
  -5   0   3        2.72        6.86      0.95 o
  -3   0   3      934.55     1083.10     13.29 o
  -1   0   3       31.42       38.98      0.75 o
   1   0   3     4389.94     4528.56     49.74 o
   3   0   3      165.89      159.06      2.88 o
   5   0   3       97.52      116.31      2.07 o
   7   0   3        0.22       -0.10      0.64 o
   9   0   3        6.75        5.82      1.24 o
  11   0   3        0.32       -1.22      2.03 o
 -12   1   3        2.21        4.09      1.04 o
 -11   1   3        0.19       -0.28      0.64 o
 -10   1   3       13.83       12.79      0.96 o
  -9   1   3        0.09        0.88      0.93 o
  -8   1   3       56.85       54.03      2.20 o
  -7   1   3      185.78      180.50      3.66 o
  -6   1   3       65.01       67.68      2.02 o
  -5   1   3       43.83       35.59      0.92 o
  -4   1   3     1281.64     1396.53     15.35 o
  -3   1   3        1.88        0.64      0.28 o
  -2   1   3     2445.87     2582.10     24.71 o
  -1   1   3     2378.63     2351.52     20.19 o
   0   1   3       27.26       22.29      0.43 o
   1   1   3      357.03      360.16      3.16 o
   2   1   3      234.68      242.11      2.66 o
   3   1   3       52.64       67.03      1.01 o
   4   1   3      953.45      999.84      9.45 o
   5   1   3       10.62       14.96      0.53 o
   6   1   3       97.44      102.67      1.41 o
   7   1   3      124.42      121.24      2.07 o
   8   1   3        2.25        2.29      0.65 o
   9   1   3      122.12      122.86      2.93 o
  10   1   3       34.66       39.50      2.68 o
  11   1   3       13.78       11.22      1.89 o
  12   1   3        0.04        1.10      1.40 o
 -13   2   3        0.31        1.55      0.86 o
 -12   2   3        2.96        4.31      2.06 o
 -11   2   3       24.89       23.73      1.42 o
 -10   2   3       74.26       73.78      2.26 o
  -9   2   3       78.31       76.62      2.18 o
  -8   2   3        0.01       -0.84      0.84 o
  -7   2   3       54.07       47.75      1.53 o
  -6   2   3      616.14      566.12      8.44 o
  -5   2   3        8.37        5.87      0.31 o
  -4   2   3      131.58      153.17      1.54 o
  -3   2   3      380.24      402.86      3.67 o
  -2   2   3      328.31      324.94      5.56 o
  -1   2   3       22.43       20.49      0.57 o
   0   2   3     6072.47     6513.82     53.93 o
   1   2   3      965.35     1101.56      9.70 o
   2   2   3     2267.99     2349.04     20.21 o
   3   2   3      784.90      788.99      7.22 o
   4   2   3      350.38      373.95      3.79 o
   5   2   3       23.70       20.66      0.57 o
   6   2   3      307.97      317.38      3.48 o
   7   2   3       24.18       26.38      1.01 o
   8   2   3        1.11       -0.48      0.64 o
   9   2   3        1.08       -0.26      1.09 o
  10   2   3        9.76        8.56      1.78 o
  11   2   3        1.70        4.12      1.58 o
  12   2   3        1.46        4.35      1.62 o
 -13   3   3        0.70        0.58      1.06 o
 -12   3   3        0.73        1.94      1.02 o
 -11   3   3        5.33        4.41      0.95 o
 -10   3   3        1.63        1.88      0.72 o
  -9   3   3        4.14        5.93      0.74 o
  -8   3   3        0.77        0.21      0.40 o
  -7   3   3       14.35       22.70      0.76 o
  -6   3   3      217.79      196.67      2.51 o
  -5   3   3      834.40      907.03      9.02 o
  -4   3   3      120.52      158.20      1.64 o
  -3   3   3     2143.32     2217.10     19.20 o
  -2   3   3       37.37       47.14      1.05 o
  -1   3   3      441.69      453.60      4.78 o
   0   3   3      544.31      513.29      5.38 o
   1   3   3      739.39      910.84      8.64 o
   2   3   3      263.02      290.66      3.02 o
   3   3   3       30.82       18.14      0.70 o
   4   3   3        8.46        8.97      0.59 o
   5   3   3      250.59      264.52      3.01 o
   6   3   3        1.04        0.69      0.46 o
   7   3   3      303.47      312.13      3.98 o
   8   3   3       60.45       61.16      1.99 o
   9   3   3       44.94       41.22      1.63 o
  10   3   3       24.70       27.38      1.70 o
  11   3   3        0.21        0.22      1.38 o
  12   3   3        4.60        3.32      1.66 o
 -13   4   3        0.55        1.60      1.21 o
 -12   4   3       11.08       12.55      1.63 o
 -11   4   3        4.86        2.83      0.96 o
 -10   4   3       12.97       10.82      0.97 o
  -9   4   3        1.02        0.61      0.64 o
  -8   4   3      236.65      224.10      3.06 o
  -7   4   3      272.98      278.27      3.86 o
  -6   4   3       26.73       26.52      0.78 o
  -5   4   3      231.49      241.81      2.41 o
  -4   4   3     1022.99      979.38      8.38 o
  -3   4   3      313.16      279.50      3.03 o
  -2   4   3     1972.64     1976.53     18.33 o
  -1   4   3      661.09      705.56      6.93 o
   0   4   3     2347.71     2361.65     23.16 o
   1   4   3      368.33      399.31      4.21 o
   2   4   3     7662.66     8338.28     71.41 o
   3   4   3        6.94       12.90      1.09 o
   4   4   3        7.89        5.87      0.53 o
   5   4   3       39.43       28.89      1.14 o
   6   4   3      147.87      139.49      2.51 o
   7   4   3       10.24       12.67      0.93 o
   8   4   3        6.18        6.47      0.93 o
   9   4   3        0.63       -0.42      0.75 o
  10   4   3        2.29        3.17      1.10 o
  11   4   3        2.69        2.33      2.89 o
  12   4   3        0.31        2.35      1.63 o
 -13   5   3        0.31        0.86      1.01 o
 -12   5   3        0.68        0.62      0.97 o
 -11   5   3        0.01        0.36      0.90 o
 -10   5   3        0.67       -0.85      1.40 o
  -9   5   3        4.57        5.02      1.10 o
  -8   5   3       18.62       19.80      0.90 o
  -7   5   3       49.62       31.22      1.26 o
  -6   5   3       44.80       48.01      0.87 o
  -5   5   3      493.78      521.18      4.80 o
  -4   5   3       65.00       60.89      1.13 o
  -3   5   3     2692.54     2909.20     26.63 o
  -2   5   3       86.64       80.90      1.26 o
  -1   5   3       19.20       14.39      0.71 o
   0   5   3       83.11      100.63      1.90 o
   1   5   3        0.09        1.33      0.45 o
   2   5   3      152.78      143.12      1.99 o
   3   5   3      715.55      752.25      7.19 o
   4   5   3      878.09      897.38      8.53 o
   5   5   3      519.79      491.05      5.40 o
   6   5   3       15.19       15.17      0.94 o
   7   5   3      175.55      163.61      3.26 o
   8   5   3       66.39       66.41      2.02 o
   9   5   3        1.55       -0.70      0.70 o
  10   5   3        6.88        9.27      1.33 o
  11   5   3        2.02       -1.35      1.47 o
  12   5   3        4.48        1.97      1.67 o
 -12   6   3       18.12       16.80      1.58 o
 -11   6   3        0.27        0.72      0.99 o
 -10   6   3       27.46       29.27      1.67 o
  -9   6   3        0.66       -0.69      0.71 o
  -8   6   3      114.58      112.27      1.90 o
  -7   6   3        4.48        3.13      0.51 o
  -6   6   3      272.28      266.50      2.96 o
  -5   6   3      162.11      157.33      1.85 o
  -4   6   3      138.37      122.15      1.62 o
  -3   6   3      124.65      131.84      1.81 o
  -2   6   3      529.97      506.41      5.04 o
  -1   6   3      134.08      151.53      2.23 o
   0   6   3     4037.20     4037.12     51.86 o
   1   6   3       16.27       11.17      0.69 o
   2   6   3      718.10      797.26      8.48 o
   3   6   3        3.00        2.66      0.56 o
   4   6   3      872.84      869.94      8.40 o
   5   6   3       14.39       16.18      1.41 o
   6   6   3        6.53        5.52      0.93 o
   7   6   3        2.65        1.13      0.80 o
   8   6   3        3.45        4.29      0.92 o
   9   6   3        0.48       -0.50      0.80 o
  10   6   3        0.07        0.22      0.72 o
  11   6   3        0.77        0.71      1.25 o
  12   6   3        0.00       -1.55      1.55 o
 -12   7   3        2.21        6.01      2.28 o
 -11   7   3        0.00        0.57      1.14 o
 -10   7   3        0.25        1.70      1.07 o
  -9   7   3        9.73       12.14      1.18 o
  -8   7   3        8.01        4.41      0.70 o
  -7   7   3       13.47       11.54      0.84 o
  -6   7   3       21.93       21.73      0.83 o
  -5   7   3      187.28      160.60      2.07 o
  -4   7   3        1.81        0.70      0.38 o
  -3   7   3      169.32      181.74      2.53 o
  -2   7   3       23.03       22.06      0.77 o
  -1   7   3       12.22       20.07      0.78 o
   0   7   3      106.18       90.00      2.40 o
   1   7   3       29.83       33.38      1.03 o
   2   7   3      239.95      237.61      3.21 o
   3   7   3      156.30      159.33      2.49 o
   4   7   3      170.13      172.67      3.56 o
   5   7   3       16.48       15.67      1.04 o
   6   7   3      315.14      294.88      5.04 o
   7   7   3       25.50       22.73      1.40 o
   8   7   3       14.57       14.52      1.23 o
   9   7   3        3.10        2.96      1.09 o
  10   7   3        4.46        2.40      0.90 o
  11   7   3        0.24        0.39      1.23 o
 -12   8   3        8.38        8.86      1.90 o
 -11   8   3        5.94        7.93      1.87 o
 -10   8   3       67.63       74.68      3.00 o
  -9   8   3        0.40        0.31      0.78 o
  -8   8   3       16.16       18.08      0.82 o
  -7   8   3       48.59       44.89      1.31 o
  -6   8   3      110.99      108.67      2.04 o
  -5   8   3        9.84        5.50      0.63 o
  -4   8   3       92.81       92.93      1.66 o
  -3   8   3        2.74        4.01      0.53 o
  -2   8   3      847.80      808.91      7.79 o
  -1   8   3      422.66      402.03      4.56 o
   0   8   3      441.49      445.34      5.28 o
   1   8   3       25.83       28.18      1.01 o
   2   8   3      237.88      221.68      3.37 o
   3   8   3       82.39       82.17      1.81 o
   4   8   3     1353.82     1339.46     13.75 o
   5   8   3       41.54       45.05      1.66 o
   6   8   3       23.92       25.55      1.49 o
   7   8   3       13.53       13.58      1.24 o
   8   8   3        0.61        1.31      1.02 o
   9   8   3        4.14        3.28      1.27 o
  10   8   3        0.05        0.25      0.88 o
  11   8   3        2.54        3.53      1.35 o
 -11   9   3        9.95       14.69      2.20 o
 -10   9   3        0.78        2.28      1.18 o
  -9   9   3        0.03        0.35      0.93 o
  -8   9   3        1.86        1.88      0.76 o
  -7   9   3        9.75        8.43      0.81 o
  -6   9   3        0.20        0.61      0.64 o
  -5   9   3      383.19      378.03      5.13 o
  -4   9   3       11.70        9.06      0.76 o
  -3   9   3      874.14      855.27      8.77 o
  -2   9   3       23.03       28.29      1.04 o
  -1   9   3       55.19       66.33      1.62 o
   0   9   3       14.80       18.88      0.93 o
   1   9   3       31.25       29.93      1.29 o
   2   9   3       36.39       28.32      1.29 o
   3   9   3      142.90      138.41      2.66 o
   4   9   3       63.63       52.78      1.74 o
   5   9   3       44.81       48.61      2.10 o
   6   9   3       30.47       29.82      1.66 o
   7   9   3      132.82      115.61      3.05 o
   8   9   3        2.09        4.08      1.21 o
   9   9   3        9.97        9.60      1.33 o
  10   9   3        5.34        8.92      1.29 o
  11   9   3        4.98        2.58      1.49 o
 -11  10   3        7.13        4.17      1.94 o
 -10  10   3       11.39       13.28      1.66 o
  -9  10   3       16.05       18.92      1.22 o
  -8  10   3        2.56        1.76      0.92 o
  -7  10   3       16.90       17.43      1.16 o
  -6  10   3        1.33        0.86      0.75 o
  -5  10   3       16.92       17.42      1.67 o
  -4  10   3      181.10      174.57      3.12 o
  -3  10   3       27.76       26.93      1.29 o
  -2  10   3      368.73      366.60      5.19 o
  -1  10   3        0.53       -0.65      0.92 o
   0  10   3       19.70       15.59      1.37 o
   1  10   3        7.65        7.34      1.02 o
   2  10   3      378.09      362.61      6.16 o
   3  10   3        6.82        6.62      0.86 o
   4  10   3        8.74        8.51      0.97 o
   5  10   3       65.87       61.92      2.28 o
   6  10   3      189.37      164.93      3.87 o
   7  10   3        2.28        2.28      1.36 o
   8  10   3        1.09        2.97      1.17 o
   9  10   3        0.23        0.48      1.09 o
  10  10   3        1.32        1.53      1.09 o
 -10  11   3        4.88        8.59      2.66 o
  -9  11   3        1.03        2.11      0.98 o
  -8  11   3        1.32        2.68      1.21 o
  -7  11   3       15.86       19.17      1.41 o
  -6  11   3       48.59       48.51      1.98 o
  -5  11   3       99.61       93.15      2.98 o
  -4  11   3        0.81        0.45      0.91 o
  -3  11   3      232.28      228.44      4.12 o
  -2  11   3       26.60       28.33      1.81 o
  -1  11   3      150.83      147.25      3.95 o
   0  11   3        3.70        2.33      0.97 o
   1  11   3        1.51        2.13      1.35 o
   2  11   3       33.39       35.32      2.02 o
   3  11   3       77.38       88.92      2.48 o
   4  11   3        9.82        9.89      1.39 o
   5  11   3       10.50       11.40      1.51 o
   6  11   3       10.34        8.68      3.07 o
   7  11   3       38.54       38.93      2.60 o
   8  11   3        6.55        8.37      1.70 o
   9  11   3       15.77       16.40      2.35 o
  10  11   3        3.13        2.90      1.47 o
 -10  12   3        0.24        1.94      1.51 o
  -9  12   3        8.57        9.43      1.42 o
  -8  12   3        0.85        3.13      1.21 o
  -7  12   3        2.28        3.37      1.21 o
  -6  12   3       10.79       10.68      2.06 o
  -5  12   3        2.12        2.86      1.34 o
  -4  12   3       23.88       25.08      2.99 o
  -3  12   3        1.00        2.27      1.16 o
  -2  12   3        0.28       -1.04      1.04 o
  -1  12   3        0.26       -0.92      0.96 o
   0  12   3       29.65       31.74      2.05 o
   1  12   3        5.02        4.05      1.20 o
   2  12   3        0.19        0.63      1.04 o
   3  12   3        0.02        0.07      0.87 o
   4  12   3        0.01       -0.97      0.97 o
   5  12   3       13.71       13.08      2.34 o
   6  12   3        5.31        2.34      1.75 o
   7  12   3       14.86        9.21      1.86 o
   8  12   3        2.85       -0.39      1.37 o
   9  12   3        0.25       -0.10      1.39 o
  -9  13   3        1.09       -1.16      1.16 o
  -8  13   3        2.82        2.95      1.83 o
  -7  13   3       37.62       40.34      2.67 o
  -6  13   3        1.50       -0.35      1.63 o
  -5  13   3       13.56       14.97      1.94 o
  -4  13   3        1.75        0.11      1.49 o
  -3  13   3       54.55       51.70      3.10 o
  -2  13   3       53.78       62.84      3.18 o
  -1  13   3      155.60      151.27      4.35 o
   0  13   3        4.29        1.90      1.17 o
   1  13   3       32.00       36.76      2.26 o
   2  13   3       33.40       33.46      2.22 o
   3  13   3       95.24       98.03      4.01 o
   4  13   3        0.01       -0.75      1.61 o
   5  13   3       32.93       40.12      3.43 o
   6  13   3        6.57        2.94      1.92 o
   7  13   3        0.06        0.63      3.30 o
   8  13   3       22.46       26.23      2.97 o
   9  13   3       11.58       13.59      3.48 o
  -9  14   3        4.79        3.56      3.07 o
  -8  14   3        0.23       -0.58      1.80 o
  -7  14   3        0.14       -0.89      1.69 o
  -6  14   3        0.03        1.30      3.22 o
  -5  14   3        8.39       11.64      4.22 o
  -4  14   3       33.41       30.58      3.20 o
  -3  14   3        3.03        3.15      2.42 o
  -2  14   3       12.39       11.06      2.04 o
  -1  14   3       32.34       29.28      2.21 o
   0  14   3       15.91       20.27      1.99 o
   1  14   3        0.92        0.27      1.57 o
   2  14   3       49.55       53.60      3.26 o
   3  14   3        5.35        4.85      1.89 o
   4  14   3        1.41        0.92      1.85 o
   5  14   3        7.27        9.39      3.88 o
   6  14   3       11.61       12.72      3.42 o
   7  14   3        3.12        2.50      2.03 o
   8  14   3        3.28        1.31      3.91 o
  -8  15   3        0.01       -1.80      1.87 o
  -7  15   3        6.10        3.37      2.10 o
  -6  15   3       15.21        9.94      4.55 o
  -5  15   3       25.83       30.26      3.29 o
  -4  15   3        0.21       -1.36      1.97 o
  -3  15   3       67.35       59.46      4.27 o
  -2  15   3       11.63        9.53      2.02 o
  -1  15   3       36.65       42.02      3.67 o
   0  15   3       36.56       42.92      2.74 o
   1  15   3       24.18       21.03      2.39 o
   2  15   3        6.93        5.21      1.75 o
   3  15   3       12.84       17.45      3.98 o
   4  15   3        0.79       -0.18      2.07 o
   5  15   3        3.69        2.13      4.52 o
   6  15   3        3.03        2.28      2.15 o
   7  15   3        5.69        3.21      2.17 o
  -7  16   3        0.48        2.34      2.08 o
  -6  16   3        3.58        0.95      2.10 o
  -5  16   3        8.53        5.45      2.38 o
  -4  16   3       11.56        9.76      2.60 o
  -3  16   3        0.60        0.78      1.97 o
  -2  16   3        7.73        7.52      2.46 o
  -1  16   3        1.26       -1.20      1.57 o
   0  16   3       75.29       88.55      5.20 o
   1  16   3        0.27        0.99      1.56 o
   2  16   3       47.13       48.93      3.43 o
   3  16   3        4.29        8.38      2.62 o
   4  16   3       40.77       42.92      6.82 o
   5  16   3        4.93        7.13      2.64 o
   6  16   3        0.00        1.44      1.93 o
  -5  17   3       23.11       20.30      3.21 o
  -4  17   3        0.33       -0.13      2.22 o
  -3  17   3        8.31       10.63      5.65 o
  -2  17   3        1.15       -0.23      2.25 o
  -1  17   3       12.11        9.84      2.36 o
   0  17   3        9.62        2.44      3.56 o
   1  17   3        6.01        7.63      2.94 o
   2  17   3        1.65        2.29      2.36 o
   3  17   3        0.19        0.46      2.39 o
   4  17   3        2.57        3.84      6.12 o
   5  17   3        2.39        5.74      2.46 o
  -3  18   3        0.64        0.59      2.27 o
  -2  18   3       11.13        9.08      3.83 o
  -1  18   3        2.14        3.26      2.54 o
   0  18   3       27.48       25.97      3.66 o
   1  18   3        1.96        4.00      2.55 o
   2  18   3       52.06       58.12      6.83 o
   3  18   3        0.66        2.45      2.57 o
  -8   0   4      278.10      264.59      7.78 o
  -6   0   4      389.78      396.24     11.62 o
  -4   0   4     1847.39     1959.80     27.43 o
  -2   0   4       47.55       32.31      1.08 o
   0   0   4    10886.50    10693.06    128.00 o
   2   0   4     2088.23     2085.13     25.55 o
   4   0   4      557.25      591.45      8.08 o
   6   0   4      408.52      405.58      6.11 o
   8   0   4      511.28      538.39     12.15 o
  10   0   4       55.14       50.30      3.88 o
  12   0   4        0.57       -0.24      2.42 o
 -10   1   4       51.20       55.14      4.98 o
  -9   1   4        1.72        2.73      0.77 o
  -8   1   4      121.83      115.18      3.26 o
  -7   1   4        0.09       -0.03      0.60 o
  -6   1   4      252.68      249.23      5.29 o
  -5   1   4       40.69       38.91      1.38 o
  -4   1   4       27.30       34.49      0.53 o
  -3   1   4      201.21      274.32      2.76 o
  -2   1   4     1110.71     1184.26     13.32 o
  -1   1   4      211.30      239.92      2.42 o
   0   1   4      661.89      704.90      6.36 o
   1   1   4     1848.51     1881.95     16.32 o
   2   1   4       88.89       90.76      1.25 o
   3   1   4      201.14      252.26      3.13 o
   4   1   4       35.00       30.16      0.90 o
   5   1   4       77.82       84.18      1.56 o
   6   1   4       37.12       37.73      1.00 o
   7   1   4        8.36       10.87      0.76 o
   8   1   4       42.67       40.31      2.81 o
   9   1   4       10.90        8.37      1.09 o
  10   1   4        3.75        3.65      0.88 o
  11   1   4        0.11        0.08      1.44 o
  12   1   4        3.82        6.08      1.98 o
 -12   2   4        0.67       -0.71      0.71 o
 -11   2   4        5.82        4.57      0.90 o
 -10   2   4        0.98        0.29      0.69 o
  -9   2   4       10.86       10.61      0.86 o
  -8   2   4      168.89      163.12      3.74 o
  -7   2   4      179.35      168.26      2.58 o
  -6   2   4      655.00      672.36      7.78 o
  -5   2   4      264.91      320.14      3.67 o
  -4   2   4       54.03       51.50      0.78 o
  -3   2   4        8.99        9.68      0.40 o
  -2   2   4     3136.91     3163.14     34.78 o
  -1   2   4     1696.75     1860.75     16.96 o
   0   2   4     1887.96     1860.62     17.00 o
   1   2   4     1054.37     1093.84      9.74 o
   2   2   4     1078.84     1038.59      9.35 o
   3   2   4      358.37      392.89      4.01 o
   4   2   4      356.81      373.87      3.91 o
   5   2   4       37.58       41.51      0.93 o
   6   2   4      257.01      247.44      2.83 o
   7   2   4        3.02        3.04      0.78 o
   8   2   4      283.08      279.89      5.19 o
   9   2   4       48.12       54.10      2.17 o
  10   2   4       19.33       21.58      2.10 o
  11   2   4        0.05        0.64      1.48 o
  12   2   4        0.99        0.54      1.64 o
 -13   3   4        1.66        2.60      1.02 o
 -12   3   4        5.94        5.85      1.11 o
 -11   3   4        1.79        0.68      0.86 o
 -10   3   4        1.65        1.94      1.56 o
  -9   3   4       27.31       26.14      0.93 o
  -8   3   4       84.82       75.34      1.45 o
  -7   3   4      120.00      115.44      1.93 o
  -6   3   4        1.95        1.16      0.34 o
  -5   3   4       61.21       51.70      0.77 o
  -4   3   4      104.10      110.35      1.40 o
  -3   3   4      448.59      551.36      6.09 o
  -2   3   4      115.04      120.62      2.08 o
   0   3   4      506.52      542.66      5.39 o
   1   3   4     4901.97     5201.49     52.57 o
   2   3   4      131.96      127.04      1.72 o
   3   3   4      146.73      183.54      2.37 o
   4   3   4        0.16       -0.33      0.33 o
   5   3   4        3.67        2.83      0.43 o
   6   3   4      329.80      330.28      3.96 o
   7   3   4       31.40       29.57      1.28 o
   8   3   4        0.21        0.67      1.00 o
   9   3   4       23.75       22.31      1.43 o
  10   3   4        4.28        5.01      0.95 o
  11   3   4        0.05       -1.04      1.50 o
  12   3   4        0.81        0.64      1.62 o
 -13   4   4        2.15        2.64      1.18 o
 -12   4   4        3.77        4.80      1.25 o
 -11   4   4        4.47        2.69      0.80 o
 -10   4   4        8.81        8.79      0.99 o
  -9   4   4        0.02       -0.08      0.52 o
  -8   4   4        5.42        2.93      0.57 o
  -7   4   4       44.55       49.08      1.10 o
  -6   4   4      362.46      401.11      4.42 o
  -5   4   4       14.35       12.67      0.46 o
  -4   4   4      546.89      615.17      6.13 o
  -3   4   4      131.41      161.76      2.45 o
  -2   4   4       80.72       57.90      1.11 o
  -1   4   4      132.11      156.96      2.13 o
   0   4   4        3.79        0.30      0.42 o
   1   4   4      594.33      700.61      7.82 o
   2   4   4       59.17       56.66      1.23 o
   3   4   4       35.42       31.33      0.94 o
   4   4   4       52.96       54.67      1.17 o
   5   4   4       12.41       10.06      0.67 o
   6   4   4      238.53      230.38      3.28 o
   7   4   4      156.79      158.94      3.27 o
   8   4   4        2.38        2.05      0.84 o
   9   4   4       18.76       17.89      1.33 o
  10   4   4       11.23       12.52      1.40 o
  11   4   4        8.81        7.18      1.24 o
  12   4   4        0.76        0.75      1.76 o
 -12   5   4        3.32        2.37      1.33 o
 -11   5   4       27.20       28.59      1.58 o
 -10   5   4        1.25        2.35      0.82 o
  -9   5   4      105.30      102.26      2.09 o
  -8   5   4       15.73       15.26      0.86 o
  -7   5   4       18.14       20.42      0.75 o
  -6   5   4       12.34       10.78      0.52 o
  -5   5   4      330.76      328.87      3.26 o
  -4   5   4      113.92      126.96      1.78 o
  -3   5   4      109.88      103.74      1.70 o
  -2   5   4      200.06      200.18      2.51 o
  -1   5   4     1485.59     1545.80     14.65 o
   0   5   4       12.99       19.30      0.87 o
   1   5   4     2018.68     2135.72     21.10 o
   2   5   4       12.10       16.87      0.89 o
   3   5   4        1.80        0.57      0.41 o
   4   5   4       42.24       37.17      0.97 o
   5   5   4       20.72       21.28      0.94 o
   6   5   4       93.58       91.56      2.51 o
   7   5   4        5.65        4.17      1.10 o
   8   5   4       25.20       20.53      1.43 o
   9   5   4        0.51       -0.24      0.89 o
  10   5   4        1.09       -0.68      0.84 o
  11   5   4        0.12       -0.83      1.08 o
  12   5   4        0.07        2.29      1.70 o
 -12   6   4        2.92        2.99      1.58 o
 -11   6   4        5.52        5.57      1.15 o
 -10   6   4        5.52        4.55      1.00 o
  -9   6   4        0.09        0.61      0.62 o
  -8   6   4       39.40       48.54      1.24 o
  -7   6   4        1.28        0.77      0.50 o
  -6   6   4       48.10       31.52      0.86 o
  -5   6   4      490.13      484.74      4.64 o
  -4   6   4      155.93      170.74      2.18 o
  -3   6   4       36.73       42.19      1.10 o
  -2   6   4       12.94       17.57      0.74 o
  -1   6   4      127.17      112.17      1.90 o
   0   6   4       98.65       98.33      1.88 o
   1   6   4      189.87      187.98      2.67 o
   2   6   4       20.16       21.24      0.85 o
   3   6   4      219.08      239.24      3.07 o
   4   6   4        2.59        5.31      0.64 o
   5   6   4      144.58      143.37      2.61 o
   6   6   4       38.34       31.56      1.50 o
   7   6   4       10.05        9.04      1.06 o
   8   6   4        0.93       -0.77      0.77 o
   9   6   4       27.25       24.18      1.55 o
  10   6   4        1.00        0.02      1.61 o
  11   6   4        4.96        4.79      1.37 o
 -12   7   4        1.65        2.33      1.22 o
 -11   7   4       28.31       27.55      1.86 o
 -10   7   4        6.27        3.87      1.18 o
  -9   7   4        6.21        6.02      0.71 o
  -8   7   4        3.87        3.57      0.70 o
  -7   7   4       74.94       87.25      1.55 o
  -6   7   4        0.60        0.40      0.47 o
  -5   7   4       36.11       30.92      0.97 o
  -4   7   4       24.04       22.93      0.95 o
  -3   7   4     1753.10     1763.27     18.64 o
  -2   7   4        8.45       11.95      0.72 o
  -1   7   4     2342.41     2426.61     25.82 o
   0   7   4      119.22      133.10      2.34 o
   1   7   4       88.29       74.09      2.05 o
   2   7   4      162.00      179.60      2.54 o
   3   7   4      778.70      790.16      8.65 o
   4   7   4       43.90       41.54      1.42 o
   5   7   4      150.90      138.51      3.16 o
   6   7   4        0.53        0.02      0.84 o
   7   7   4       37.51       37.07      1.71 o
   8   7   4        0.58        0.50      0.93 o
   9   7   4        3.93        3.83      1.11 o
  10   7   4        1.29        0.73      1.30 o
  11   7   4        1.23        2.81      1.33 o
 -12   8   4        2.02        1.34      1.60 o
 -11   8   4        5.00        5.02      1.41 o
 -10   8   4        0.01       -0.65      1.18 o
  -9   8   4        3.44        6.43      0.91 o
  -8   8   4        1.40        1.05      0.51 o
  -7   8   4       21.36       20.81      0.95 o
  -6   8   4      159.04      139.52      2.37 o
  -5   8   4       22.26       27.68      1.13 o
  -4   8   4      433.83      428.83      4.86 o
  -3   8   4      164.46      166.93      2.36 o
  -2   8   4       34.72       51.34      1.32 o
  -1   8   4       64.51       70.60      1.60 o
   0   8   4       12.49       15.36      0.84 o
   1   8   4        0.39       -0.47      0.47 o
   2   8   4      201.80      210.23      3.35 o
   3   8   4       67.28       61.38      1.72 o
   4   8   4        7.63       12.96      0.99 o
   5   8   4       96.67      106.19      2.53 o
   6   8   4      156.24      145.41      3.41 o
   7   8   4       16.88       19.88      1.46 o
   8   8   4       11.11       13.68      1.28 o
   9   8   4        2.88        1.99      1.12 o
  10   8   4        0.00       -0.95      0.95 o
  11   8   4        0.01        0.34      1.44 o
 -11   9   4        8.73       11.08      2.06 o
 -10   9   4       21.70       22.99      1.60 o
  -9   9   4       11.67       11.78      1.47 o
  -8   9   4        4.77        3.76      0.72 o
  -7   9   4        1.28        3.07      0.74 o
  -6   9   4        5.53        2.06      0.68 o
  -5   9   4       37.29       41.00      1.47 o
  -4   9   4      173.99      176.09      2.68 o
  -3   9   4       75.99       75.85      1.92 o
  -2   9   4       64.64       72.89      1.87 o
  -1   9   4      708.78      684.03      9.13 o
   0   9   4       26.49       24.23      1.13 o
   1   9   4      281.58      274.80      4.15 o
   2   9   4       62.68       61.45      1.96 o
   3   9   4       95.25       97.20      2.22 o
   4   9   4        2.67        3.06      0.78 o
   5   9   4      231.13      231.26      4.55 o
   6   9   4       24.57       21.58      1.56 o
   7   9   4       17.95       10.96      1.46 o
   8   9   4       25.74       26.45      1.87 o
   9   9   4        0.03       -0.96      0.96 o
  10   9   4        1.11        2.63      1.12 o
  11   9   4        0.75        1.90      1.57 o
 -11  10   4        4.89        6.42      1.99 o
 -10  10   4        4.21        2.83      1.36 o
  -9  10   4        0.07        0.45      1.19 o
  -8  10   4        5.87        3.62      0.81 o
  -7  10   4       17.92       22.48      1.22 o
  -6  10   4      121.54      120.28      2.54 o
  -5  10   4        6.30        5.65      0.96 o
  -4  10   4      463.48      428.75      6.40 o
  -3  10   4       29.18       24.27      1.39 o
  -2  10   4       39.21       31.39      1.51 o
  -1  10   4       30.51       23.79      1.39 o
   0  10   4       95.11       84.05      2.59 o
   1  10   4        9.91        7.57      1.22 o
   2  10   4        0.21        0.32      0.70 o
   3  10   4        2.23        1.17      0.80 o
   4  10   4      179.54      176.40      3.60 o
   5  10   4        0.10        0.07      1.12 o
   6  10   4      282.46      276.95      6.92 o
   7  10   4       41.29       42.11      2.66 o
   8  10   4       11.28        6.03      1.60 o
   9  10   4        0.72        0.07      1.94 o
  10  10   4        6.88        6.10      1.53 o
 -10  11   4        6.59        7.19      1.60 o
  -9  11   4       39.47       51.36      2.04 o
  -8  11   4        7.74        9.36      1.29 o
  -7  11   4        0.12       -0.39      0.87 o
  -6  11   4        0.16       -0.23      0.86 o
  -5  11   4       22.72       19.93      1.53 o
  -4  11   4        0.57       -0.69      1.04 o
  -3  11   4        1.01        0.39      0.98 o
  -2  11   4        0.28       -0.85      0.85 o
  -1  11   4       14.25       18.05      1.64 o
   0  11   4       29.38       33.19      1.98 o
   1  11   4      282.86      262.02      5.76 o
   2  11   4        0.49        0.24      0.87 o
   3  11   4       48.59       42.58      2.00 o
   4  11   4       26.69       26.66      1.90 o
   5  11   4       70.84       66.74      3.98 o
   6  11   4        9.38       10.83      1.83 o
   7  11   4        2.70        4.31      1.54 o
   8  11   4        0.12        2.48      1.42 o
   9  11   4        1.74        2.78      1.47 o
  10  11   4        5.85        7.36      1.71 o
 -10  12   4        0.35        1.92      1.43 o
  -9  12   4        0.21        0.32      1.15 o
  -8  12   4       34.18       35.03      2.02 o
  -7  12   4        1.97        2.54      1.15 o
  -6  12   4        4.60        5.20      1.11 o
  -5  12   4        0.02       -1.11      1.13 o
  -4  12   4      170.05      159.03      6.10 o
  -3  12   4        0.12        0.99      1.24 o
  -2  12   4      498.42      494.96      9.23 o
  -1  12   4        1.88        0.21      1.12 o
   0  12   4       14.21       14.47      1.63 o
   1  12   4        4.27        3.05      1.30 o
   2  12   4      128.67      136.36      6.81 o
   3  12   4       26.76       24.95      1.74 o
   4  12   4      102.83      103.60      4.11 o
   5  12   4        1.87       -1.05      1.66 o
   6  12   4       20.63       19.25      2.64 o
   7  12   4        0.07       -1.44      1.69 o
   8  12   4       65.93       65.14      4.30 o
   9  12   4        0.21       -1.59      1.69 o
  -9  13   4        0.15        0.80      1.86 o
  -8  13   4        5.26        7.01      1.67 o
  -7  13   4        8.76        9.60      1.81 o
  -6  13   4        3.78        4.57      1.83 o
  -5  13   4        5.26        7.15      1.95 o
  -4  13   4       44.41       45.26      3.47 o
  -3  13   4        3.84        2.47      1.84 o
  -2  13   4       14.90       11.97      1.88 o
  -1  13   4       14.85       13.41      1.71 o
   0  13   4       19.48       17.46      1.76 o
   1  13   4        1.23        2.32      1.95 o
   2  13   4        0.23        0.73      1.56 o
   3  13   4        0.99       -0.67      1.36 o
   4  13   4       14.67       17.45      2.74 o
   5  13   4        0.61        0.19      1.71 o
   6  13   4        0.10        1.89      1.87 o
   7  13   4        8.62        6.68      2.20 o
   8  13   4        1.62        4.11      2.02 o
  -8  14   4        8.05       11.00      2.52 o
  -7  14   4        0.63        0.48      1.81 o
  -6  14   4       35.81       35.92      4.43 o
  -5  14   4        0.03       -1.59      1.59 o
  -4  14   4       34.17       33.79      3.25 o
  -3  14   4       28.36       27.61      3.12 o
  -2  14   4      104.15      107.86      5.59 o
  -1  14   4        0.01       -0.40      1.20 o
   0  14   4       83.47       77.95      3.31 o
   1  14   4        3.43        1.98      1.28 o
   2  14   4       24.68       28.28      2.28 o
   3  14   4        8.23       11.28      2.08 o
   4  14   4       49.37       47.18      3.84 o
   5  14   4        0.51       -1.60      2.66 o
   6  14   4       16.86       20.54      3.03 o
   7  14   4       16.80       16.34      2.82 o
   8  14   4        4.30        5.35      2.24 o
  -8  15   4        0.36       -1.95      1.95 o
  -7  15   4        0.07        1.27      1.98 o
  -6  15   4        2.62        2.22      2.00 o
  -5  15   4       11.46       11.22      2.55 o
  -4  15   4        0.06       -0.75      1.71 o
  -3  15   4        1.93        3.20      2.04 o
  -2  15   4        1.52       -1.78      1.78 o
  -1  15   4        6.67        6.72      1.95 o
   0  15   4        1.41        1.60      1.41 o
   1  15   4       34.95       35.50      2.57 o
   2  15   4        0.57        0.52      1.54 o
   3  15   4        8.77        7.14      2.47 o
   4  15   4        3.16       -0.13      2.83 o
   5  15   4       10.99       13.69      3.88 o
   6  15   4        8.54       11.95      2.71 o
   7  15   4        3.48        5.03      2.22 o
  -6  16   4       21.28       19.97      3.09 o
  -5  16   4        0.01       -1.16      1.94 o
  -4  16   4       11.81       10.37      2.67 o
  -3  16   4        3.52       -0.04      2.60 o
  -2  16   4        5.83        7.98      2.51 o
  -1  16   4       15.32       15.99      2.90 o
   0  16   4        5.56        4.31      2.40 o
   1  16   4       19.71       25.83      2.83 o
   2  16   4       15.18       14.25      2.40 o
   3  16   4        0.21        0.76      2.64 o
   4  16   4        8.37       14.34      3.03 o
   5  16   4        6.83        7.75      2.72 o
   6  16   4        4.07        6.93      3.98 o
  -5  17   4        0.44        4.02      2.14 o
  -4  17   4        2.08        5.37      4.76 o
  -3  17   4       20.01       14.60      3.21 o
  -2  17   4        1.00        1.62      2.91 o
  -1  17   4       27.01       27.82      3.80 o
   0  17   4        2.97        4.96      2.21 o
   1  17   4       22.63       25.70      2.89 o
   2  17   4        0.73        0.63      3.39 o
   3  17   4       27.82       35.33      4.04 o
   4  17   4        0.04        0.06      2.85 o
  -3  18   4        4.07        7.06      2.60 o
  -2  18   4        0.00        0.68      2.27 o
  -1  18   4        3.56        5.64      2.82 o
   0  18   4        4.48        3.42      2.49 o
   1  18   4        5.17        3.87      2.55 o
   2  18   4        0.00        0.89      3.01 o
  -9   0   5        0.41        1.13      2.06 o
  -7   0   5      198.77      181.89      5.70 o
  -5   0   5      139.84      119.75      2.38 o
  -3   0   5     1989.74     2193.28     29.89 o
  -1   0   5       20.36       20.68      0.92 o
   1   0   5     3007.30     3177.00     42.79 o
   3   0   5     1061.74     1087.50     14.04 o
   5   0   5        1.66        0.57      0.75 o
   7   0   5       85.49       90.85      5.12 o
   9   0   5       28.26       26.71      5.07 o
  11   0   5       24.33       29.38      4.98 o
 -10   1   5       12.02       11.41      4.01 o
  -9   1   5       38.69       38.90      1.75 o
  -8   1   5       31.52       29.60      2.13 o
  -7   1   5      729.97      683.95     10.78 o
  -6   1   5       20.64       21.03      0.96 o
  -5   1   5     1417.89     1440.57     13.92 o
  -4   1   5      266.78      324.93      3.49 o
  -3   1   5      448.55      505.36      5.26 o
  -2   1   5        0.89        0.32      0.27 o
  -1   1   5      425.76      382.76      3.69 o
   0   1   5        2.26        2.35      0.27 o
   1   1   5      957.63      911.68      8.65 o
   2   1   5       24.44       24.23      0.74 o
   3   1   5     3231.50     3356.50     27.49 o
   4   1   5       38.51       46.02      1.10 o
   5   1   5      381.10      409.73      4.90 o
   6   1   5        3.90        2.24      0.58 o
   7   1   5      158.10      150.80      3.14 o
   8   1   5        2.47        5.02      1.04 o
   9   1   5       22.14       21.81      1.53 o
  10   1   5        0.52        0.98      0.93 o
  11   1   5        2.66        2.41      1.07 o
  12   1   5        0.52        1.47      1.77 o
 -11   2   5        2.59        4.74      0.81 o
 -10   2   5        3.58        3.13      1.54 o
  -9   2   5        1.93        2.88      1.15 o
  -8   2   5       79.44       68.12      2.64 o
  -7   2   5        0.12        0.34      0.58 o
  -6   2   5      106.83       91.78      2.14 o
  -5   2   5       85.42       88.08      1.08 o
  -4   2   5      264.58      335.06      3.20 o
  -3   2   5       75.54       78.34      1.24 o
  -2   2   5      157.91      163.42      1.94 o
  -1   2   5      175.25      194.00      2.77 o
   0   2   5      908.89     1004.04      8.94 o
   1   2   5       13.70        9.19      0.55 o
   2   2   5     2152.08     2259.33     21.84 o
   3   2   5      200.70      207.44      2.72 o
   4   2   5       52.74       68.81      1.28 o
   5   2   5       16.33       13.62      0.98 o
   6   2   5        0.27        0.39      0.52 o
   7   2   5       10.53        8.82      1.01 o
   8   2   5        8.63        8.48      1.11 o
   9   2   5       64.43       67.13      2.42 o
  10   2   5       12.65       12.93      1.39 o
  11   2   5        4.00        3.70      1.18 o
  12   2   5        3.07        3.38      3.86 o
 -13   3   5        0.21        0.33      1.25 o
 -12   3   5        3.22        2.50      1.00 o
 -11   3   5        1.72        2.93      0.95 o
 -10   3   5        3.18        3.67      0.79 o
  -9   3   5       82.44       81.37      2.05 o
  -8   3   5      175.68      163.29      3.67 o
  -7   3   5      472.31      479.61      6.56 o
  -6   3   5      376.45      367.49      4.03 o
  -5   3   5     1144.52     1191.69     11.02 o
  -4   3   5       80.86       82.58      1.15 o
  -3   3   5      427.47      447.33      6.15 o
  -2   3   5      544.90      639.14      6.69 o
  -1   3   5        0.30        1.22      0.31 o
   0   3   5       83.47       82.82      1.40 o
   1   3   5     2040.13     2132.33     20.62 o
   2   3   5       37.39       35.85      1.21 o
   3   3   5      184.67      198.06      2.48 o
   4   3   5        0.57       -0.38      0.38 o
   5   3   5      210.84      205.67      2.83 o
   6   3   5        2.76        3.52      0.70 o
   7   3   5      136.94      132.86      2.99 o
   8   3   5        0.14       -0.79      0.80 o
   9   3   5        7.59        8.96      1.54 o
  10   3   5        6.55        6.05      1.85 o
  11   3   5        1.71        1.52      1.10 o
  12   3   5        0.02        2.13      1.81 o
 -13   4   5        8.59       11.44      1.47 o
 -12   4   5        1.27       -0.58      1.02 o
 -11   4   5       16.72       16.63      1.86 o
 -10   4   5       15.39       17.51      1.06 o
  -9   4   5        2.92        2.37      0.70 o
  -8   4   5       29.54       32.28      1.44 o
  -7   4   5        0.00        0.53      0.47 o
  -6   4   5      105.09      102.07      1.65 o
  -5   4   5       24.34       24.43      0.69 o
  -4   4   5       15.52       14.39      0.63 o
  -3   4   5      651.16      711.30      7.91 o
  -2   4   5       47.63       74.17      1.49 o
  -1   4   5        1.02        0.76      0.34 o
   0   4   5     3304.44     3595.93     34.15 o
   1   4   5      309.10      286.11      3.77 o
   2   4   5      865.82      808.75      9.10 o
   3   4   5       86.52       91.33      1.67 o
   4   4   5        2.60        1.04      0.44 o
   5   4   5       16.61       15.54      0.92 o
   6   4   5       24.28       22.59      1.29 o
   7   4   5       54.26       48.98      1.87 o
   8   4   5        1.19        1.02      0.85 o
   9   4   5        1.23        0.88      0.97 o
  10   4   5        6.34        6.67      2.18 o
  11   4   5        0.14       -1.12      1.12 o
  12   4   5        2.72        3.30      1.97 o
 -12   5   5        0.28        0.43      1.20 o
 -11   5   5        2.91        2.14      1.21 o
 -10   5   5        0.37        0.71      0.76 o
  -9   5   5       21.93       26.48      1.39 o
  -8   5   5       17.41       15.59      1.02 o
  -7   5   5       15.54       19.95      0.90 o
  -6   5   5      387.48      365.45      4.53 o
  -5   5   5       33.81       45.21      0.98 o
  -4   5   5       25.49       25.49      0.84 o
  -3   5   5       42.71       31.19      0.96 o
  -2   5   5       20.30       21.78      0.80 o
  -1   5   5      748.58      776.10      8.75 o
   0   5   5        3.76        5.44      0.57 o
   1   5   5       50.60       55.82      1.41 o
   2   5   5      513.35      484.32      5.91 o
   3   5   5        0.01       -0.42      0.42 o
   4   5   5       85.84       86.62      1.97 o
   5   5   5      199.68      184.96      3.12 o
   6   5   5       23.73       27.34      1.29 o
   7   5   5       12.69       13.46      1.19 o
   8   5   5       29.86       28.97      2.55 o
   9   5   5        9.60        6.61      1.24 o
  10   5   5        2.85        3.12      1.07 o
  11   5   5        6.18        8.14      1.09 o
 -12   6   5        1.19        2.20      1.45 o
 -11   6   5        0.08       -1.17      1.17 o
 -10   6   5        8.80        8.96      1.09 o
  -9   6   5        2.57        3.16      0.87 o
  -8   6   5        6.90        7.30      0.72 o
  -7   6   5        4.66        4.04      0.54 o
  -6   6   5        8.52        4.06      0.54 o
  -5   6   5       28.99       21.13      0.79 o
  -4   6   5      553.85      542.65      5.77 o
  -3   6   5      309.99      326.62      3.83 o
  -2   6   5     1206.19     1256.46     12.29 o
  -1   6   5        4.42        3.96      0.59 o
   0   6   5      145.15      115.07      1.94 o
   1   6   5       19.75       17.70      0.82 o
   2   6   5       83.94       79.34      1.64 o
   3   6   5      233.14      231.82      3.26 o
   4   6   5       93.75       91.68      1.85 o
   5   6   5       77.54       70.94      1.85 o
   6   6   5        0.10       -0.19      0.80 o
   7   6   5        1.77        1.92      0.90 o
   8   6   5       12.29       13.74      1.55 o
   9   6   5        7.87        6.19      1.21 o
  10   6   5        1.68        0.21      1.75 o
  11   6   5        0.38        1.12      1.29 o
 -12   7   5        2.73        4.60      2.19 o
 -11   7   5        0.49        1.14      1.49 o
 -10   7   5        8.72       12.30      1.35 o
  -9   7   5        8.23        8.38      1.26 o
  -8   7   5       35.59       39.62      1.79 o
  -7   7   5       94.69       86.28      1.54 o
  -6   7   5        6.76        6.13      0.74 o
  -5   7   5       33.62       33.83      1.19 o
  -4   7   5      126.56      130.44      2.22 o
  -3   7   5        6.81        4.89      0.61 o
  -2   7   5      232.83      251.51      3.45 o
  -1   7   5       23.09       22.69      1.32 o
   0   7   5       41.48       34.83      1.33 o
   1   7   5       17.41       18.67      0.89 o
   2   7   5        0.07        0.39      0.53 o
   3   7   5        0.07       -0.55      0.57 o
   4   7   5      206.60      212.66      3.47 o
   5   7   5        4.10        3.30      0.82 o
   6   7   5        2.12        1.15      0.94 o
   7   7   5        0.96       -0.10      0.92 o
   8   7   5       30.06       28.58      1.85 o
   9   7   5        1.30        3.19      1.14 o
  10   7   5        8.21        9.35      1.51 o
  11   7   5        0.26        0.32      1.01 o
 -12   8   5        0.38        1.16      2.39 o
 -11   8   5        0.32        2.33      1.65 o
 -10   8   5        0.21       -1.42      1.42 o
  -9   8   5        4.00        4.20      0.95 o
  -8   8   5       15.80       18.13      0.83 o
  -7   8   5        2.65        4.59      0.72 o
  -6   8   5        8.24       11.62      0.90 o
  -5   8   5      259.02      261.27      4.20 o
  -4   8   5      278.03      280.10      4.12 o
  -3   8   5       53.67       54.91      1.52 o
  -2   8   5      591.13      594.97      8.05 o
  -1   8   5       31.94       30.87      1.23 o
   0   8   5       27.78       23.29      1.43 o
   1   8   5        4.99        4.06      0.67 o
   2   8   5      239.06      216.77      3.26 o
   3   8   5        1.20        1.92      0.64 o
   4   8   5        6.24        3.07      0.75 o
   5   8   5      122.04      127.26      2.91 o
   6   8   5       23.45       21.18      1.53 o
   7   8   5        2.44        0.17      1.09 o
   8   8   5       10.80       11.68      1.52 o
   9   8   5        1.74        2.19      1.17 o
  10   8   5        0.00       -0.06      1.22 o
  11   8   5        5.03        5.15      1.20 o
 -11   9   5       19.44       17.66      3.43 o
 -10   9   5        5.27        2.63      2.51 o
  -9   9   5       20.93       26.34      1.83 o
  -8   9   5        2.93        2.85      0.77 o
  -7   9   5       13.03       13.06      1.03 o
  -6   9   5       50.19       50.20      1.74 o
  -5   9   5      345.01      335.31      6.84 o
  -4   9   5       27.73       22.12      1.24 o
  -3   9   5       45.09       46.14      1.57 o
  -2   9   5       30.52       35.16      1.97 o
  -1   9   5      288.70      295.31      4.80 o
   0   9   5        0.02        0.41      0.79 o
   1   9   5      338.49      337.80      5.35 o
   2   9   5      126.01      126.55      2.59 o
   3   9   5        3.34        3.33      0.82 o
   4   9   5        8.32        6.62      0.94 o
   5   9   5      119.47      125.93      3.27 o
   6   9   5        8.16        9.27      1.76 o
   7   9   5        4.77        7.92      1.47 o
   8   9   5        4.94        3.87      1.51 o
   9   9   5        3.89        1.41      1.36 o
  10   9   5        0.08        0.94      1.29 o
 -11  10   5        1.31        3.91      2.68 o
 -10  10   5       22.02       31.21      4.56 o
  -9  10   5        2.47        3.13      1.32 o
  -8  10   5        0.24        0.56      0.90 o
  -7  10   5        0.01        1.33      0.88 o
  -6  10   5       51.01       55.58      2.16 o
  -5  10   5        2.25        2.75      1.14 o
  -4  10   5       25.67       21.11      1.70 o
  -3  10   5       45.32       42.59      1.73 o
  -2  10   5       94.19       84.05      2.37 o
  -1  10   5       63.01       68.73      2.40 o
   0  10   5      478.53      473.56      7.85 o
   1  10   5       16.84       13.63      1.34 o
   2  10   5       41.94       32.36      1.71 o
   3  10   5       52.75       45.91      1.99 o
   4  10   5      126.06      116.95      3.18 o
   5  10   5       43.51       42.40      2.34 o
   6  10   5        0.01        2.28      1.47 o
   7  10   5       22.61       20.95      2.19 o
   8  10   5        7.25        6.86      1.72 o
   9  10   5        1.27        0.81      1.38 o
  10  10   5        5.37        3.47      1.56 o
 -10  11   5        6.24       10.83      2.05 o
  -9  11   5       33.59       36.90      1.84 o
  -8  11   5        0.13        0.34      1.21 o
  -7  11   5       40.78       41.41      2.08 o
  -6  11   5        0.93        0.95      1.19 o
  -5  11   5      121.45      111.27      4.04 o
  -4  11   5       23.76       24.10      1.89 o
  -3  11   5      394.30      395.21      7.91 o
  -2  11   5       97.24       94.52      2.96 o
  -1  11   5       87.40       91.79      2.87 o
   0  11   5      260.04      253.69      6.11 o
   1  11   5       69.84       73.13      2.85 o
   2  11   5        4.16        4.21      1.07 o
   3  11   5      111.44      115.87      3.24 o
   4  11   5        7.02        6.06      1.84 o
   5  11   5      160.05      180.87      6.85 o
   6  11   5       18.44       23.70      2.86 o
   7  11   5       73.97       79.32      4.49 o
   8  11   5       12.17        7.25      2.25 o
   9  11   5        0.02        2.28      1.82 o
 -10  12   5        0.05        0.13      1.71 o
  -9  12   5       10.37       12.74      1.80 o
  -8  12   5        8.71       12.96      1.82 o
  -7  12   5        0.51        1.21      1.31 o
  -6  12   5        3.35        5.37      1.95 o
  -5  12   5        0.38        1.91      1.52 o
  -4  12   5        0.13        1.17      1.49 o
  -3  12   5        1.77        1.51      1.28 o
  -2  12   5        1.13       -0.76      1.00 o
  -1  12   5      137.48      129.71      3.61 o
   0  12   5       53.68       48.54      2.49 o
   1  12   5        1.09        1.73      1.10 o
   2  12   5       47.48       42.22      2.11 o
   3  12   5        1.96       -0.30      1.10 o
   4  12   5       18.67       17.22      2.66 o
   5  12   5       28.30       27.26      3.09 o
   6  12   5        0.15        1.17      1.69 o
   7  12   5        1.86        5.42      2.11 o
   8  12   5        1.26       -2.06      2.06 o
   9  12   5       15.03       16.00      2.73 o
  -9  13   5       20.63       23.29      5.18 o
  -8  13   5        1.83        0.79      1.69 o
  -7  13   5       81.53       88.38      4.54 o
  -6  13   5        1.00        1.27      2.37 o
  -5  13   5       36.42       31.40      2.97 o
  -4  13   5        8.87        6.17      4.74 o
  -3  13   5      203.97      202.84      7.50 o
  -2  13   5        7.26        5.43      1.70 o
  -1  13   5       31.62       36.24      2.36 o
   0  13   5        0.40        0.75      1.12 o
   1  13   5        2.25        2.57      1.21 o
   2  13   5        0.90        0.21      1.17 o
   3  13   5      207.34      215.99      6.44 o
   4  13   5        0.72        4.16      1.98 o
   5  13   5       56.80       70.33      4.49 o
   6  13   5       19.99       22.38      3.02 o
   7  13   5       42.16       42.81      3.81 o
   8  13   5        3.84        8.14      2.92 o
  -8  14   5        8.36       11.80      3.56 o
  -7  14   5        0.03        0.22      1.84 o
  -6  14   5        0.10        2.80      1.96 o
  -5  14   5       10.09        9.93      3.61 o
  -4  14   5       21.47       16.53      2.65 o
  -3  14   5        9.27       10.80      2.38 o
  -2  14   5       18.89       15.52      2.17 o
  -1  14   5        1.94        0.02      1.36 o
   0  14   5       38.26       39.55      2.56 o
   1  14   5        1.81        1.30      1.31 o
   2  14   5        0.47       -0.66      1.30 o
   3  14   5       12.07       16.33      2.28 o
   4  14   5        3.68        5.14      2.17 o
   5  14   5        0.07        1.62      2.01 o
   6  14   5        7.66       11.75      2.70 o
   7  14   5        8.73       12.21      4.30 o
  -7  15   5       21.18       21.87      3.88 o
  -6  15   5        7.00        5.89      4.28 o
  -5  15   5       23.07       28.01      3.62 o
  -4  15   5        2.58        1.79      1.90 o
  -3  15   5        3.97        5.44      2.14 o
  -2  15   5        0.01        0.43      2.55 o
  -1  15   5       45.05       48.16      3.81 o
   0  15   5        3.74        1.27      2.33 o
   1  15   5       38.74       46.44      2.87 o
   2  15   5        8.54        6.67      1.93 o
   3  15   5       18.50       17.59      2.99 o
   4  15   5        2.30        1.99      2.13 o
   5  15   5       25.12       24.82      3.40 o
   6  15   5        2.34        3.57      2.30 o
  -6  16   5        4.32        1.92      2.03 o
  -5  16   5        0.85        0.35      3.46 o
  -4  16   5        6.42        9.31      2.85 o
  -3  16   5        8.74        8.89      2.74 o
  -2  16   5        8.43        3.29      3.09 o
  -1  16   5        7.52        6.16      2.39 o
   0  16   5       39.58       38.85      3.20 o
   1  16   5        2.83        2.25      1.81 o
   2  16   5       21.39       21.52      2.64 o
   3  16   5        0.28       -2.09      2.09 o
   4  16   5        0.02       -1.60      2.08 o
   5  16   5        4.39        1.91      2.18 o
  -5  17   5        1.65        0.53      3.97 o
  -4  17   5        5.17        8.17      2.70 o
  -3  17   5        0.05        0.18      2.10 o
  -2  17   5        1.89        6.25      7.17 o
  -1  17   5       13.87       16.56      3.36 o
   0  17   5       11.30       16.29      2.65 o
   1  17   5        9.57       10.26      2.82 o
   2  17   5        0.02       -1.98      1.98 o
   3  17   5        1.29        2.99      3.06 o
   4  17   5        1.11       -0.24      2.11 o
  -2  18   5       18.98       20.14      3.54 o
  -1  18   5        0.96        2.36      2.69 o
   0  18   5       12.58       14.91      3.25 o
   1  18   5        4.60        1.95      2.51 o
 -10   0   6        5.16       19.99      3.46 o
  -8   0   6      426.48      368.53     10.66 o
  -6   0   6     1660.68     1596.19     41.97 o
  -4   0   6      658.72      625.81      9.12 o
  -2   0   6      780.15      976.31     12.32 o
   0   0   6       51.89       80.01      1.70 o
   2   0   6     2235.91     2341.99     32.09 o
   4   0   6      830.20      874.51     13.32 o
   6   0   6       25.39       21.80      1.95 o
   8   0   6       25.44       26.12      3.00 o
  10   0   6       31.30       26.54      2.60 o
  12   0   6        0.25        3.52      2.74 o
 -10   1   6        1.22        1.58      2.01 o
  -9   1   6        1.14        1.75      0.69 o
  -8   1   6       16.09       13.81      1.01 o
  -7   1   6       28.43       29.13      1.60 o
  -6   1   6        2.53        1.85      1.63 o
  -5   1   6       34.04       32.11      0.77 o
  -4   1   6       10.21       15.81      0.58 o
  -3   1   6      126.62      129.23      1.92 o
  -2   1   6      625.04      677.09      6.59 o
  -1   1   6      470.90      553.21      5.22 o
   0   1   6       97.52      108.48      1.47 o
   1   1   6     1200.25     1289.82     12.83 o
   2   1   6      137.07      144.80      2.23 o
   3   1   6       81.72       92.84      1.76 o
   4   1   6       58.16       55.11      1.29 o
   5   1   6       51.83       53.04      1.45 o
   6   1   6        0.12       -0.57      0.76 o
   7   1   6        1.92        0.53      0.91 o
   8   1   6       36.21       38.71      1.92 o
   9   1   6        2.01        1.47      1.09 o
  10   1   6       19.87       20.83      1.58 o
  11   1   6        1.84       -0.68      0.92 o
  12   1   6        0.75        1.94      1.88 o
 -11   2   6        1.40        0.02      1.27 o
 -10   2   6       51.28       51.27      5.00 o
  -9   2   6        2.32        1.45      0.81 o
  -8   2   6      100.93      108.44      2.80 o
  -7   2   6      144.77      144.57      2.95 o
  -6   2   6      331.45      318.14      4.26 o
  -5   2   6      110.97      103.61      1.38 o
  -4   2   6      742.37      741.04      7.10 o
  -3   2   6       43.58       49.99      1.20 o
  -2   2   6        1.42        7.11      0.40 o
  -1   2   6      474.40      524.59      5.33 o
   0   2   6       88.94       62.94      1.19 o
   1   2   6      841.77      945.96      9.67 o
   2   2   6      814.53      869.69      8.51 o
   3   2   6      541.35      499.79      5.35 o
   4   2   6      500.51      528.58      5.82 o
   5   2   6       17.74       17.12      1.05 o
   6   2   6       89.94       83.01      2.55 o
   7   2   6        0.22        1.38      0.89 o
   8   2   6        1.06        0.86      0.95 o
   9   2   6        0.09       -0.91      0.93 o
  10   2   6        0.31       -0.79      0.97 o
  11   2   6        2.59        2.52      1.01 o
 -12   3   6        0.34       -0.89      0.89 o
 -11   3   6        4.56        3.11      1.03 o
 -10   3   6        3.55        2.65      1.24 o
  -9   3   6        4.77        4.20      0.83 o
  -8   3   6       75.69       66.71      2.52 o
  -7   3   6        1.14        3.60      0.78 o
  -6   3   6      191.53      204.50      2.54 o
  -5   3   6      296.15      304.51      3.05 o
  -4   3   6      126.13      108.05      1.65 o
  -3   3   6      161.88      156.26      2.09 o
  -2   3   6       59.90       65.78      1.16 o
  -1   3   6      822.57      927.59      8.96 o
   0   3   6      325.59      360.88      4.17 o
   1   3   6     1207.05     1235.97     12.42 o
   2   3   6      249.85      264.96      3.41 o
   3   3   6       27.71       24.30      1.33 o
   4   3   6      277.74      280.71      3.76 o
   5   3   6      108.36      106.09      2.22 o
   6   3   6       48.64       54.52      2.69 o
   7   3   6        0.76       -0.18      0.86 o
   8   3   6       13.97       13.59      1.35 o
   9   3   6       43.97       42.46      2.08 o
  10   3   6        1.91        2.48      1.09 o
  11   3   6        8.08       10.31      1.23 o
 -12   4   6       13.49       12.34      1.48 o
 -11   4   6        3.89        3.66      1.05 o
 -10   4   6       12.40       11.44      0.98 o
  -9   4   6       93.24       93.70      2.80 o
  -8   4   6        0.24        1.66      0.70 o
  -7   4   6      129.14      134.23      2.24 o
  -6   4   6       12.81       14.50      0.61 o
  -5   4   6       19.82       23.18      0.72 o
  -4   4   6      154.36      148.85      2.52 o
  -3   4   6       25.22       20.78      0.81 o
  -2   4   6     1156.55     1200.30     11.40 o
  -1   4   6      511.26      545.34      6.07 o
   0   4   6      238.18      251.64      3.20 o
   1   4   6       62.03       57.75      1.43 o
   2   4   6        0.73       -0.02      0.45 o
   3   4   6       97.60       93.50      1.83 o
   4   4   6        7.70        6.31      0.69 o
   5   4   6      114.10      111.99      2.33 o
   6   4   6      126.39      125.68      3.00 o
   7   4   6       14.87       15.61      1.28 o
   8   4   6        2.58        2.99      1.11 o
   9   4   6       14.95       15.26      1.73 o
  10   4   6        0.30       -0.63      1.05 o
  11   4   6        2.84        3.52      1.08 o
 -12   5   6        0.07        0.05      1.20 o
 -11   5   6        0.21        0.05      0.83 o
 -10   5   6        5.31        3.90      1.63 o
  -9   5   6        6.92        6.08      0.93 o
  -8   5   6        3.55        4.80      1.02 o
  -7   5   6      148.53      140.51      2.49 o
  -6   5   6       67.28       56.00      1.23 o
  -5   5   6      364.28      363.33      3.83 o
  -4   5   6      112.46      112.47      1.90 o
  -3   5   6     1327.69     1336.55     14.39 o
  -2   5   6      173.75      178.00      2.57 o
  -1   5   6      275.35      296.10      3.92 o
   0   5   6      307.28      329.06      4.68 o
   1   5   6      471.63      471.47      5.84 o
   2   5   6        0.00       -0.12      0.48 o
   3   5   6      525.24      509.05      6.37 o
   4   5   6        7.44        5.76      0.76 o
   5   5   6       16.30       17.69      0.92 o
   6   5   6       59.61       55.63      2.06 o
   7   5   6      108.69      106.60      2.89 o
   8   5   6        1.68        0.36      1.01 o
   9   5   6       21.90       22.95      1.97 o
  10   5   6        2.25        0.95      1.12 o
  11   5   6        4.07        5.32      1.15 o
 -12   6   6        1.46        1.22      1.88 o
 -11   6   6       47.43       53.56      3.01 o
 -10   6   6        0.45        1.53      0.95 o
  -9   6   6       99.41       97.87      2.72 o
  -8   6   6       19.53       18.93      1.19 o
  -7   6   6       43.70       45.29      1.16 o
  -6   6   6       15.70       20.45      0.89 o
  -5   6   6      100.18      103.30      2.02 o
  -4   6   6       16.27       16.65      0.80 o
  -3   6   6      118.76      115.04      1.92 o
  -2   6   6      254.40      243.70      3.34 o
  -1   6   6      285.81      286.40      3.73 o
   0   6   6       17.45       14.60      0.91 o
   1   6   6       24.39       28.11      1.49 o
   2   6   6      441.79      451.68      5.46 o
   3   6   6       44.27       40.95      1.28 o
   4   6   6       93.58       85.93      1.86 o
   5   6   6        0.29       -0.18      0.63 o
   6   6   6        9.89        6.45      1.31 o
   7   6   6       50.04       50.27      2.10 o
   8   6   6        1.15       -0.26      1.09 o
   9   6   6        7.18        8.38      1.71 o
  10   6   6        4.25        6.21      1.32 o
  11   6   6        0.14        1.06      1.07 o
 -12   7   6        1.89        2.91      2.30 o
 -11   7   6        0.00       -0.74      2.86 o
 -10   7   6       25.74       27.44      1.79 o
  -9   7   6        8.40        8.88      1.61 o
  -8   7   6       10.91       13.06      1.26 o
  -7   7   6        1.09        0.60      0.52 o
  -6   7   6        0.21       -0.62      0.62 o
  -5   7   6      413.98      418.85      6.54 o
  -4   7   6       12.03       12.65      0.90 o
  -3   7   6      473.65      476.55      5.87 o
  -2   7   6        0.02       -0.52      0.52 o
  -1   7   6      702.59      665.13      8.08 o
   0   7   6       97.18       96.31      2.08 o
   1   7   6      447.02      436.76      5.80 o
   2   7   6      184.94      177.64      2.86 o
   3   7   6      136.65      134.17      2.42 o
   4   7   6        1.14        0.06      0.56 o
   5   7   6      100.08      100.39      3.16 o
   6   7   6        5.78        5.63      1.12 o
   7   7   6       18.53       21.90      1.72 o
   8   7   6        3.92        4.64      1.36 o
   9   7   6        2.86        1.82      1.20 o
  10   7   6        0.29        0.69      1.13 o
  11   7   6        9.53       11.21      1.61 o
 -11   8   6       31.04       32.94      3.85 o
 -10   8   6        7.42        7.91      1.37 o
  -9   8   6        4.40        8.09      1.19 o
  -8   8   6       10.65       17.09      1.50 o
  -7   8   6        2.04        0.82      0.64 o
  -6   8   6      168.77      169.52      3.74 o
  -5   8   6      131.51      130.65      3.92 o
  -4   8   6        0.52        0.46      0.72 o
  -3   8   6        2.15        3.23      0.76 o
  -2   8   6      109.45      100.62      2.47 o
  -1   8   6        0.16       -0.01      0.85 o
   0   8   6      230.88      237.05      4.09 o
   1   8   6        0.01       -0.57      0.63 o
   2   8   6       67.39       60.90      1.78 o
   3   8   6       48.29       47.15      1.59 o
   4   8   6        0.43        1.99      0.68 o
   5   8   6        8.06        8.51      1.24 o
   6   8   6        4.01        6.13      1.25 o
   7   8   6       25.96       27.29      2.27 o
   8   8   6        0.12       -0.60      1.40 o
   9   8   6        0.06       -0.32      1.34 o
  10   8   6        0.34       -0.01      1.30 o
 -11   9   6        0.42        0.57      2.33 o
 -10   9   6       24.91       28.56      2.45 o
  -9   9   6        0.01        1.53      1.10 o
  -8   9   6        0.48       -0.03      0.76 o
  -7   9   6        3.70        4.98      1.02 o
  -6   9   6        9.38        8.04      0.96 o
  -5   9   6        0.76        0.60      0.86 o
  -4   9   6       43.27       49.34      2.26 o
  -3   9   6      636.85      592.03      9.24 o
  -2   9   6        0.98        0.41      0.98 o
  -1   9   6      341.79      316.02      5.75 o
   0   9   6      161.05      152.04      3.57 o
   1   9   6       49.85       49.83      1.79 o
   2   9   6       24.81       22.34      1.31 o
   3   9   6      147.29      142.78      3.11 o
   4   9   6       82.76       82.21      2.44 o
   5   9   6       25.16       26.65      1.95 o
   6   9   6       58.58       67.96      3.36 o
   7   9   6       15.32       14.91      2.03 o
   8   9   6        1.21        0.81      1.60 o
   9   9   6        6.93        6.46      3.31 o
  10   9   6       13.81       17.20      2.28 o
 -11  10   6        1.65       -1.28      2.39 o
 -10  10   6        5.34        4.96      1.60 o
  -9  10   6        0.77        2.23      1.69 o
  -8  10   6       53.49       57.51      2.49 o
  -7  10   6       16.47       14.65      1.39 o
  -6  10   6       49.79       50.34      2.62 o
  -5  10   6        0.00       -0.45      1.01 o
  -4  10   6      125.26      121.78      3.62 o
  -3  10   6      120.32      119.69      3.15 o
  -2  10   6      148.47      139.72      3.55 o
  -1  10   6      124.68      124.61      3.31 o
   0  10   6        7.38        9.31      1.26 o
   1  10   6       88.69       82.71      2.38 o
   2  10   6        8.47       12.13      1.16 o
   3  10   6        0.46       -0.08      0.87 o
   4  10   6       52.18       66.03      2.81 o
   5  10   6        0.74        3.53      1.95 o
   6  10   6        7.05        5.48      2.07 o
   7  10   6        4.69        1.94      1.83 o
   8  10   6        8.25        6.71      2.21 o
   9  10   6        1.31       -0.01      1.68 o
 -10  11   6        0.15        1.95      4.16 o
  -9  11   6        3.93        1.57      2.04 o
  -8  11   6        4.40        3.60      1.29 o
  -7  11   6        9.14        4.91      1.42 o
  -6  11   6       10.86       12.38      1.64 o
  -5  11   6       29.51       32.66      2.14 o
  -4  11   6        0.01       -1.42      1.65 o
  -3  11   6        2.24        1.75      1.14 o
  -2  11   6       30.57       35.52      2.05 o
  -1  11   6      141.57      134.74      3.57 o
   0  11   6        0.00        0.10      0.92 o
   1  11   6        1.90        1.24      1.00 o
   2  11   6       10.13        7.40      1.22 o
   3  11   6        2.60        1.69      1.00 o
   4  11   6       67.06       74.51      4.23 o
   5  11   6       61.94       72.97      4.39 o
   6  11   6       13.99       14.17      2.53 o
   7  11   6        0.13       -1.53      2.55 o
   8  11   6       19.32       22.40      2.87 o
   9  11   6        1.80       -0.86      1.60 o
  -9  12   6        0.01        0.43      1.10 o
  -8  12   6       75.96       96.20      3.68 o
  -7  12   6        1.95        1.43      1.34 o
  -6  12   6       22.41       21.06      2.49 o
  -5  12   6        0.66       -1.22      2.27 o
  -4  12   6      108.84      102.29      4.25 o
  -3  12   6       22.03       18.47      2.45 o
  -2  12   6        6.95        4.11      1.31 o
  -1  12   6        5.12        3.53      1.18 o
   0  12   6       82.64       86.81      3.00 o
   1  12   6       26.73       28.68      1.82 o
   2  12   6      128.94      133.51      3.64 o
   3  12   6       10.82        8.06      1.76 o
   4  12   6       58.75       54.25      3.95 o
   5  12   6        0.30       -0.64      1.72 o
   6  12   6       71.11       76.57     12.96 o
   7  12   6        2.24        4.10      2.25 o
   8  12   6        3.11        5.72      2.29 o
  -9  13   6        3.82        1.01      1.51 o
  -8  13   6       14.51       15.77      3.70 o
  -7  13   6        0.13        1.58      1.84 o
  -6  13   6        0.37        1.77      1.71 o
  -5  13   6        6.78        2.73      2.58 o
  -4  13   6        2.89       -0.46      1.61 o
  -3  13   6        5.33        2.87      2.82 o
  -2  13   6        1.16       -1.14      1.14 o
  -1  13   6       40.46       35.31      2.17 o
   0  13   6        0.00       -1.05      1.05 o
   1  13   6        0.03        1.22      1.23 o
   2  13   6       32.51       32.22      2.43 o
   3  13   6        4.41        5.33      1.75 o
   4  13   6        7.30        7.61      2.35 o
   5  13   6        0.05        2.75      2.08 o
   6  13   6       16.07       18.17      2.99 o
   7  13   6        0.52        1.81      2.12 o
   8  13   6        8.81        8.66      2.49 o
  -8  14   6       32.79       33.28      4.52 o
  -7  14   6       22.10       28.74      4.86 o
  -6  14   6       25.09       28.24      3.09 o
  -5  14   6        1.62        1.62      1.73 o
  -4  14   6        3.74        0.94      3.80 o
  -3  14   6        0.22       -2.35      2.95 o
  -2  14   6       54.74       61.77      4.35 o
  -1  14   6       31.07       29.16      2.62 o
   0  14   6        1.87        1.80      1.41 o
   1  14   6       17.70       19.91      2.16 o
   2  14   6      100.95      100.02      4.51 o
   3  14   6        1.23       -0.81      1.51 o
   4  14   6       62.80       67.33      4.70 o
   5  14   6        2.86        2.66      2.05 o
   6  14   6        5.66        4.91      2.43 o
   7  14   6        0.01        1.72      4.21 o
  -7  15   6        0.01        4.01      2.02 o
  -6  15   6        0.04       -0.77      1.80 o
  -5  15   6        1.05        1.75      2.34 o
  -4  15   6        3.51        3.33      3.48 o
  -3  15   6       22.31       17.52      2.87 o
  -2  15   6        3.51        0.35      1.89 o
  -1  15   6       70.23       72.03      3.95 o
   0  15   6       11.34       10.65      2.60 o
   1  15   6        4.31        2.89      1.56 o
   2  15   6        0.55        0.07      2.20 o
   3  15   6        0.45       -2.03      2.03 o
   4  15   6        2.13        0.98      2.01 o
   5  15   6        2.12        4.41      2.35 o
   6  15   6        2.89        5.06      2.19 o
  -6  16   6       21.37       26.64      3.46 o
  -5  16   6        6.86        6.41      3.51 o
  -4  16   6        1.29       -1.08      1.83 o
  -3  16   6        0.00       -1.87      1.87 o
  -2  16   6       28.30       30.88      3.78 o
  -1  16   6       13.80       14.52      3.10 o
   0  16   6       23.77       25.01      2.90 o
   1  16   6        5.50        4.22      2.02 o
   2  16   6        1.04       -0.87      1.77 o
   3  16   6        0.32        0.07      2.19 o
   4  16   6       10.46       10.79      2.91 o
   5  16   6        0.85        3.81      2.23 o
  -4  17   6        0.29       -2.80      2.80 o
  -3  17   6        9.75       14.85      5.85 o
  -2  17   6        1.46        2.09      2.40 o
  -1  17   6       25.52       26.73      3.86 o
   0  17   6        0.86        1.84      1.97 o
   1  17   6       35.49       37.93      3.98 o
   2  17   6        0.31        0.30      2.19 o
   3  17   6        2.09       -0.18      2.41 o
  -9   0   7       36.11       29.81      2.27 o
  -7   0   7       36.88       32.40      2.60 o
  -5   0   7       33.48       25.04      1.06 o
  -3   0   7       52.83       43.91      1.66 o
  -1   0   7      105.72      143.69      2.59 o
   1   0   7       17.39       24.11      1.85 o
   3   0   7     1473.43     1531.18     21.82 o
   5   0   7      243.61      242.62      7.21 o
   7   0   7        3.92        3.37      1.51 o
   9   0   7       14.56       14.90      2.15 o
  11   0   7        0.09       -1.41      1.41 o
 -11   1   7       50.37       53.23      2.74 o
 -10   1   7        1.77        1.57      0.84 o
  -9   1   7      108.83       99.80      2.71 o
  -8   1   7      123.10      108.80      3.19 o
  -7   1   7       86.89       89.63      2.93 o
  -6   1   7       29.69       32.76      0.90 o
  -5   1   7        0.19       -0.27      0.33 o
  -4   1   7       25.73       23.37      0.75 o
  -3   1   7        2.14        0.40      0.29 o
  -2   1   7      170.21      183.87      2.29 o
  -1   1   7       27.35       44.92      0.89 o
   0   1   7        1.60        1.23      0.34 o
   1   1   7     1362.88     1412.65     14.11 o
   2   1   7        2.85        2.25      0.53 o
   3   1   7      879.89      861.50      9.19 o
   4   1   7        0.02        0.92      0.66 o
   5   1   7        0.80        1.36      0.77 o
   6   1   7        1.57        0.68      0.90 o
   7   1   7       44.68       47.92      2.14 o
   8   1   7        9.61       12.49      1.37 o
   9   1   7        4.30        3.76      1.26 o
  10   1   7       11.23       12.97      1.52 o
  11   1   7        0.29        2.55      1.15 o
 -12   2   7        1.33       -0.29      0.70 o
 -11   2   7        0.00        0.46      0.85 o
 -10   2   7        0.47        1.31      0.77 o
  -9   2   7        1.20        0.33      0.72 o
  -8   2   7       38.04       32.31      2.26 o
  -7   2   7       17.42       19.01      1.43 o
  -6   2   7      701.19      617.18      7.30 o
  -5   2   7       27.83       29.42      0.87 o
  -4   2   7      472.58      457.24      4.68 o
  -3   2   7       19.89       14.16      0.68 o
  -2   2   7      287.31      306.53      3.43 o
  -1   2   7      517.54      535.01      5.86 o
   0   2   7       33.73       27.28      0.86 o
   1   2   7      257.04      264.42      3.18 o
   2   2   7       43.47       33.36      1.02 o
   3   2   7      113.68      101.91      1.85 o
   4   2   7      115.60      124.61      2.62 o
   5   2   7       29.67       24.93      1.29 o
   6   2   7       32.05       33.12      1.77 o
   7   2   7       55.59       58.60      2.38 o
   8   2   7        9.17       10.65      1.36 o
   9   2   7        0.00        1.33      1.07 o
  10   2   7        6.67        8.30      1.40 o
  11   2   7        2.50        1.82      1.13 o
 -12   3   7        0.01       -0.32      0.91 o
 -11   3   7        4.33        2.39      0.71 o
 -10   3   7       38.90       40.04      3.52 o
  -9   3   7        6.15        8.68      1.08 o
  -8   3   7      134.88      126.88      3.36 o
  -7   3   7        5.05        4.36      0.62 o
  -6   3   7        1.36        2.58      0.61 o
  -5   3   7      322.00      331.51      3.58 o
  -4   3   7        9.61       11.24      0.62 o
  -3   3   7       49.42       43.63      0.94 o
  -2   3   7       31.93       40.16      0.96 o
  -1   3   7      482.80      449.46      5.10 o
   0   3   7       10.27       12.94      0.70 o
   1   3   7       77.00       90.96      1.70 o
   2   3   7       97.47      104.82      1.92 o
   3   3   7        3.85        3.36      0.56 o
   4   3   7        2.27        2.37      0.71 o
   5   3   7      311.52      312.36      4.59 o
   6   3   7        0.26       -0.73      0.89 o
   7   3   7        1.94       -0.66      1.58 o
   8   3   7        5.92        8.64      1.35 o
   9   3   7        3.79        2.28      1.18 o
  10   3   7        6.58        6.59      1.37 o
  11   3   7        0.66        2.05      1.16 o
 -12   4   7        7.79        6.45      1.37 o
 -11   4   7        0.50       -0.49      0.74 o
 -10   4   7        1.52        1.95      1.31 o
  -9   4   7       37.83       40.00      1.98 o
  -8   4   7       51.49       47.14      2.12 o
  -7   4   7      112.18      108.49      2.05 o
  -6   4   7      183.75      192.16      2.40 o
  -5   4   7       52.91       52.22      1.19 o
  -4   4   7      795.76      789.14      7.74 o
  -3   4   7      275.81      264.15      3.12 o
  -2   4   7      612.71      643.92      6.56 o
  -1   4   7       12.22        8.23      0.64 o
   0   4   7     1146.50     1137.48     12.47 o
   1   4   7      199.55      210.60      3.51 o
   2   4   7      294.10      286.84      4.07 o
   3   4   7       67.57       66.38      1.77 o
   4   4   7      162.28      172.56      3.05 o
   5   4   7       94.73      104.91      2.36 o
   6   4   7       40.33       46.42      2.40 o
   7   4   7        0.67        0.64      1.02 o
   8   4   7       30.03       31.49      1.97 o
   9   4   7        2.38        2.11      1.28 o
  10   4   7        5.41        8.07      2.07 o
  11   4   7        3.16        3.84      1.27 o
 -12   5   7       12.54       14.81      1.74 o
 -11   5   7        0.08       -0.04      0.89 o
 -10   5   7       10.85        9.21      1.45 o
  -9   5   7        1.86        3.89      1.06 o
  -8   5   7        3.49        5.10      0.83 o
  -7   5   7        0.72        0.17      0.47 o
  -6   5   7       26.44       26.61      0.91 o
  -5   5   7        0.19        0.19      0.55 o
  -4   5   7      254.55      263.42      3.44 o
  -3   5   7      511.46      505.46      5.38 o
  -2   5   7       46.33       53.16      1.31 o
  -1   5   7        2.44        2.36      0.57 o
   0   5   7       60.68       73.40      1.71 o
   1   5   7       22.91       27.58      1.22 o
   2   5   7       11.56       12.42      1.40 o
   3   5   7        0.06        0.78      0.65 o
   4   5   7      379.96      373.51      5.20 o
   5   5   7       66.07       61.46      1.71 o
   6   5   7       25.11       22.96      1.54 o
   7   5   7       12.71       11.65      1.41 o
   8   5   7       13.92       14.69      1.63 o
   9   5   7        0.11        1.75      1.16 o
  10   5   7        5.03        4.18      1.33 o
  11   5   7        1.22        1.27      1.18 o
 -12   6   7        3.49        5.05      1.64 o
 -11   6   7        0.00       -1.00      1.00 o
 -10   6   7       29.60       26.37      1.66 o
  -9   6   7       25.14       27.88      1.67 o
  -8   6   7       21.38       18.91      1.26 o
  -7   6   7       31.71       29.02      1.01 o
  -6   6   7       15.69       15.06      0.86 o
  -5   6   7        8.15        6.04      0.94 o
  -4   6   7     1256.27     1236.85     13.83 o
  -3   6   7       53.36       52.28      1.38 o
  -2   6   7     1260.93     1239.56     12.72 o
  -1   6   7        9.24        8.42      0.80 o
   0   6   7     1253.68     1193.52     13.20 o
   1   6   7      297.27      299.27      4.67 o
   2   6   7      743.83      729.28      8.82 o
   3   6   7       12.79        9.94      0.93 o
   4   6   7        0.13       -0.55      0.55 o
   5   6   7        0.22       -0.27      0.76 o
   6   6   7       20.10       22.97      1.55 o
   7   6   7        0.07        0.13      1.10 o
   8   6   7       60.94       72.74      2.96 o
   9   6   7        1.67        4.22      1.38 o
  10   6   7        8.39        6.47      1.64 o
 -12   7   7       13.04       17.90      2.20 o
 -11   7   7        1.07        0.33      1.38 o
 -10   7   7       16.88       23.32      1.72 o
  -9   7   7        6.01        8.91      1.40 o
  -8   7   7        4.20        3.49      0.92 o
  -7   7   7        3.43        1.23      0.72 o
  -6   7   7       36.71       39.11      1.46 o
  -5   7   7      119.01      107.82      2.71 o
  -4   7   7      220.50      222.72      3.83 o
  -3   7   7        0.00        0.57      0.76 o
  -2   7   7      316.91      321.45      5.05 o
  -1   7   7      147.71      150.97      3.04 o
   0   7   7       19.26       17.67      1.15 o
   1   7   7        1.08        0.14      0.74 o
   2   7   7      297.38      289.11      4.38 o
   3   7   7        3.34        6.52      0.84 o
   4   7   7        3.94        4.40      0.79 o
   5   7   7        3.03        1.29      1.18 o
   6   7   7       55.13       47.66      2.39 o
   7   7   7        7.84        6.30      1.63 o
   8   7   7       24.41       24.23      2.25 o
   9   7   7        0.85        0.30      1.44 o
  10   7   7        0.03        1.75      1.46 o
 -11   8   7        1.06       -0.42      2.10 o
 -10   8   7       12.29       10.43      1.78 o
  -9   8   7        1.29       -0.18      0.97 o
  -8   8   7        1.98        1.79      0.66 o
  -7   8   7        6.35        6.74      0.96 o
  -6   8   7       98.49       98.72      2.70 o
  -5   8   7        0.61       -1.02      1.02 o
  -4   8   7      379.44      376.82      7.12 o
  -3   8   7       24.35       22.87      1.34 o
  -2   8   7     1301.77     1222.38     17.08 o
  -1   8   7       26.21       27.72      1.41 o
   0   8   7      460.41      421.30      6.35 o
   1   8   7      144.74      122.20      2.78 o
   2   8   7       14.58       15.38      1.15 o
   3   8   7       50.61       47.50      1.77 o
   4   8   7        7.71       10.44      1.26 o
   5   8   7        0.01       -0.65      1.07 o
   6   8   7       72.16       79.43      7.02 o
   7   8   7        2.05        2.57      1.28 o
   8   8   7       12.79        7.26      2.14 o
   9   8   7       14.56       16.78      4.31 o
  10   8   7       10.10       13.63      3.27 o
 -11   9   7        0.03        1.90      3.13 o
 -10   9   7       10.51       17.63      3.83 o
  -9   9   7        0.03        1.32      1.16 o
  -8   9   7       54.43       54.89      2.00 o
  -7   9   7       30.81       29.52      1.65 o
  -6   9   7        0.28       -0.38      0.92 o
  -5   9   7        0.45        1.56      1.16 o
  -4   9   7        1.92        5.33      1.42 o
  -3   9   7       25.79       28.34      1.90 o
  -2   9   7       15.34       16.05      1.42 o
  -1   9   7        5.65        1.66      1.01 o
   0   9   7      162.27      156.89      3.31 o
   1   9   7        3.52        6.62      0.99 o
   2   9   7        0.75       -0.21      0.75 o
   3   9   7       24.00       31.64      1.58 o
   4   9   7        0.81        0.62      1.01 o
   5   9   7       27.38       24.82      4.28 o
   6   9   7       32.45       38.52      3.26 o
   7   9   7        0.47        0.46      1.76 o
   8   9   7        0.65       -1.64      1.64 o
   9   9   7        1.85        1.88      1.92 o
 -10  10   7        0.69        2.30      1.38 o
  -9  10   7        1.28        0.02      1.59 o
  -8  10   7       14.48       14.60      1.57 o
  -7  10   7        6.07        1.97      1.18 o
  -6  10   7       30.65       39.58      2.32 o
  -5  10   7        0.24        0.27      1.07 o
  -4  10   7       53.98       46.91      3.49 o
  -3  10   7      134.11      132.30      3.89 o
  -2  10   7      241.03      228.51      4.83 o
  -1  10   7        7.07       10.12      1.59 o
   0  10   7        0.03       -0.43      0.91 o
   1  10   7        0.77        0.26      0.81 o
   2  10   7        3.94        2.91      0.93 o
   3  10   7        0.98        1.77      0.97 o
   4  10   7      113.52      118.67      5.11 o
   5  10   7       77.73       79.39      4.52 o
   6  10   7       14.08       11.81      4.18 o
   7  10   7        2.31        0.66      1.80 o
   8  10   7        8.34       11.45      5.53 o
   9  10   7        3.83        4.00      1.91 o
 -10  11   7        6.79        7.69      1.86 o
  -9  11   7       18.57       19.39      2.52 o
  -8  11   7        5.22        7.57      1.52 o
  -7  11   7        0.04       -1.14      1.14 o
  -6  11   7        1.41       -0.02      1.25 o
  -5  11   7       13.26       13.65      1.78 o
  -4  11   7       33.25       34.15      2.55 o
  -3  11   7        1.73        0.45      1.33 o
  -2  11   7        1.78        1.90      1.19 o
  -1  11   7       68.84       70.44      2.65 o
   0  11   7        0.25        0.36      0.91 o
   1  11   7       43.66       47.11      2.00 o
   2  11   7        7.67        4.23      1.04 o
   3  11   7       66.31       83.22      3.33 o
   4  11   7        4.18        3.81      1.94 o
   5  11   7       27.38       23.85      4.37 o
   6  11   7        4.41        2.71      2.76 o
   7  11   7        0.19       -1.62      1.62 o
   8  11   7        1.54        5.21      2.17 o
  -9  12   7       13.35       12.04      1.47 o
  -8  12   7        1.12        2.01      1.44 o
  -7  12   7        2.68        3.38      2.07 o
  -6  12   7        0.60        1.45      2.09 o
  -5  12   7       70.08       70.44      4.20 o
  -4  12   7        2.32        1.85      3.52 o
  -3  12   7        1.71        1.01      1.49 o
  -2  12   7        4.33        5.02      1.44 o
  -1  12   7       26.12       21.23      1.76 o
   0  12   7        3.78        4.05      1.10 o
   1  12   7       73.90       80.34      3.83 o
   2  12   7        0.01        3.15      1.30 o
   3  12   7       38.31       38.46      3.03 o
   4  12   7       16.06       11.43      2.70 o
   5  12   7        6.21        3.11      2.21 o
   6  12   7        3.35        1.71      1.98 o
   7  12   7        8.10        7.40      4.28 o
   8  12   7        0.07        1.42      2.01 o
  -8  13   7        0.14        0.51      1.77 o
  -7  13   7        4.23        3.42      1.98 o
  -6  13   7        0.89       -0.78      1.60 o
  -5  13   7        6.43        5.12      2.00 o
  -4  13   7        3.98        2.56      1.73 o
  -3  13   7        9.09        9.74      3.42 o
  -2  13   7       59.41       61.13      5.41 o
  -1  13   7       17.52       13.53      1.90 o
   0  13   7        0.08       -0.04      1.14 o
   1  13   7      108.82      107.42      4.00 o
   2  13   7        0.87       -1.37      1.37 o
   3  13   7       31.46       33.98      3.33 o
   4  13   7        4.48        1.83      2.05 o
   5  13   7       15.66       13.82      2.90 o
   6  13   7        0.96        3.23      2.09 o
   7  13   7        3.28        1.45      3.52 o
  -8  14   7        5.05        2.29      4.52 o
  -7  14   7        0.05        2.31      2.04 o
  -6  14   7        7.83       12.22      2.52 o
  -5  14   7        0.23       -0.59      1.74 o
  -4  14   7       13.09       11.52      2.98 o
  -3  14   7       19.30       17.89      2.87 o
  -2  14   7       42.36       43.49      3.89 o
  -1  14   7        2.29        2.95      2.19 o
   0  14   7        0.45       -1.27      1.49 o
   1  14   7       12.64       10.66      1.85 o
   2  14   7        2.30        2.70      1.77 o
   3  14   7       10.06       10.83      2.71 o
   4  14   7        5.00        3.99      2.25 o
   5  14   7        1.56        3.55      2.28 o
   6  14   7        0.46        1.20      1.99 o
  -7  15   7       22.91       29.21      5.40 o
  -6  15   7        1.45        4.01      2.29 o
  -5  15   7        0.45        2.28      2.03 o
  -4  15   7        0.01        0.19      1.93 o
  -3  15   7       26.13       20.28      3.20 o
  -2  15   7        7.74        6.29      2.52 o
  -1  15   7        8.46        5.72      2.41 o
   0  15   7       34.78       32.40      2.98 o
   1  15   7       12.48       11.52      1.98 o
   2  15   7        0.42       -1.65      1.65 o
   3  15   7       42.10       36.41      3.95 o
   4  15   7        1.26       -1.06      2.68 o
   5  15   7        6.17        6.75      2.54 o
  -5  16   7        0.30        4.88      2.21 o
  -4  16   7       14.91       14.54      2.92 o
  -3  16   7        0.36        0.99      2.08 o
  -2  16   7       30.47       28.44      4.85 o
  -1  16   7        0.01       -0.74      2.08 o
   0  16   7       28.87       30.87      3.07 o
   1  16   7        0.91        0.42      2.23 o
   2  16   7        0.07        1.20      2.00 o
   3  16   7        0.15        0.54      2.24 o
   4  16   7        9.45        9.48      2.73 o
  -3  17   7        2.93       -0.74      1.95 o
  -2  17   7        1.46        1.66      2.32 o
  -1  17   7       12.31       15.76      3.34 o
   0  17   7        9.56       16.00      6.49 o
   1  17   7        1.30        2.41      3.68 o
   2  17   7        4.93        3.70      3.37 o
 -10   0   8        2.76        3.22      1.95 o
  -8   0   8        6.52        6.59      1.52 o
  -6   0   8      107.72      107.72      2.74 o
  -4   0   8      358.79      357.17      6.99 o
  -2   0   8        9.21       12.57      0.76 o
   0   0   8     1105.32     1110.38     16.01 o
   2   0   8      190.41      181.38      3.93 o
   4   0   8       82.43       74.87      3.01 o
   6   0   8       94.36       90.32      4.22 o
   8   0   8        4.05        3.21      2.43 o
  10   0   8        5.75        4.56      1.83 o
 -11   1   8        3.24        1.15      0.82 o
 -10   1   8        1.05        0.92      0.96 o
  -9   1   8        7.69        7.01      1.07 o
  -8   1   8       80.62       78.87      2.81 o
  -7   1   8      230.53      198.68      5.18 o
  -6   1   8      941.35      886.15     10.36 o
  -5   1   8       50.38       62.75      1.52 o
  -4   1   8      205.96      197.92      2.67 o
  -3   1   8       22.06       18.93      0.75 o
  -2   1   8       33.06       39.28      0.99 o
  -1   1   8        1.71        1.37      0.43 o
   0   1   8        1.17        1.21      0.44 o
   1   1   8       38.03       29.46      1.57 o
   2   1   8      312.82      325.39      4.19 o
   3   1   8      166.62      175.61      3.29 o
   4   1   8       56.48       50.10      1.80 o
   5   1   8      103.24      112.48      2.71 o
   6   1   8        3.88        2.48      1.11 o
   7   1   8       43.09       44.69      2.21 o
   8   1   8        2.14        3.33      1.18 o
   9   1   8        6.87        4.32      1.33 o
  10   1   8        0.10       -1.18      1.18 o
  11   1   8        0.95        2.03      1.48 o
 -12   2   8        2.50        2.05      1.24 o
 -11   2   8        0.63        0.89      0.85 o
 -10   2   8       17.59       19.82      1.90 o
  -9   2   8        0.10       -0.16      0.77 o
  -8   2   8       20.66       18.47      1.54 o
  -7   2   8       98.65       98.05      2.11 o
  -6   2   8       22.61       27.36      1.44 o
  -5   2   8      466.85      421.03      5.49 o
  -4   2   8        5.95        4.74      0.54 o
  -3   2   8       12.37       15.35      0.63 o
  -2   2   8       71.17       78.73      1.63 o
  -1   2   8      400.46      394.41      4.97 o
   0   2   8      239.93      236.08      3.15 o
   1   2   8        0.57        2.18      0.52 o
   2   2   8     1318.14     1316.02     14.94 o
   3   2   8        5.03        5.73      0.91 o
   4   2   8       80.57       69.93      2.10 o
   5   2   8      214.46      222.44      4.04 o
   6   2   8       22.40       19.60      1.61 o
   7   2   8        0.00       -0.90      0.90 o
   8   2   8       19.44       21.22      2.33 o
   9   2   8       11.63       10.79      2.39 o
  10   2   8        0.03        1.68      1.43 o
  11   2   8        0.82        0.69      1.23 o
 -12   3   8        2.97        5.10      1.55 o
 -11   3   8        0.06        1.09      1.66 o
 -10   3   8        0.07       -0.82      0.90 o
  -9   3   8       61.09       61.78      2.38 o
  -8   3   8       11.62       11.09      1.22 o
  -7   3   8      288.20      268.19      4.53 o
  -6   3   8        0.35        0.39      0.56 o
  -5   3   8      582.25      564.31      6.46 o
  -4   3   8        7.59       12.91      0.77 o
  -3   3   8      245.00      249.51      3.35 o
  -2   3   8        1.37        1.89      0.53 o
  -1   3   8        1.41        0.52      0.47 o
   0   3   8        0.36       -0.47      0.47 o
   1   3   8      468.50      443.34      5.65 o
   2   3   8        9.76       10.26      0.79 o
   3   3   8      292.90      291.04      4.32 o
   4   3   8       87.08       86.54      2.19 o
   5   3   8        0.42       -0.42      1.15 o
   6   3   8       68.63       71.01      2.71 o
   7   3   8        0.61        0.85      1.10 o
   8   3   8        4.19        2.14      1.23 o
   9   3   8        3.98        8.26      1.51 o
  10   3   8        3.38        3.08      1.36 o
  11   3   8        0.49        0.79      1.34 o
 -12   4   8        0.17        0.97      0.79 o
 -11   4   8        0.11        0.38      0.80 o
 -10   4   8       35.17       36.96      4.76 o
  -9   4   8        0.01        0.27      1.05 o
  -8   4   8       32.69       33.74      1.88 o
  -7   4   8        5.41        3.95      0.57 o
  -6   4   8      131.87      132.91      2.27 o
  -5   4   8       26.59       24.46      0.95 o
  -4   4   8      184.36      142.15      2.14 o
  -3   4   8      410.16      431.16      4.49 o
  -2   4   8      296.53      282.76      4.13 o
  -1   4   8      207.16      201.11      3.08 o
   0   4   8      352.14      330.99      4.50 o
   1   4   8        4.56        0.82      0.54 o
   2   4   8      198.25      161.87      2.88 o
   3   4   8      359.74      354.44      5.01 o
   4   4   8      296.80      274.21      4.25 o
   5   4   8        0.01       -0.62      0.69 o
   6   4   8        0.08       -0.85      0.85 o
   7   4   8       22.19       21.75      1.93 o
   8   4   8        0.29       -0.03      1.09 o
   9   4   8       14.12       16.70      2.00 o
  10   4   8        1.73        3.24      1.53 o
 -12   5   8        2.34        3.37      1.03 o
 -11   5   8        4.75        3.54      1.01 o
 -10   5   8        7.16        7.14      1.38 o
  -9   5   8       17.42       14.67      1.58 o
  -8   5   8        1.37        1.29      0.72 o
  -7   5   8       14.98       18.34      0.86 o
  -6   5   8       97.78      104.48      2.17 o
  -5   5   8      905.01      871.33     11.36 o
  -4   5   8      132.21      127.15      2.40 o
  -3   5   8      842.65      826.00      8.80 o
  -2   5   8      222.45      238.34      3.28 o
  -1   5   8      806.77      787.10      9.12 o
   0   5   8       16.11       12.27      1.08 o
   1   5   8       92.76       86.05      3.19 o
   2   5   8       38.54       42.90      1.94 o
   3   5   8       35.24       26.87      1.85 o
   4   5   8       14.44       14.21      1.09 o
   5   5   8        0.24        2.25      0.88 o
   6   5   8       32.55       31.86      1.81 o
   7   5   8       34.11       31.42      2.47 o
   8   5   8        2.65        2.87      1.55 o
   9   5   8        2.32        5.92      1.66 o
  10   5   8        0.18       -1.46      1.46 o
 -12   6   8        0.17       -0.96      0.96 o
 -11   6   8        0.00       -1.37      1.37 o
 -10   6   8        0.56        0.33      0.95 o
  -9   6   8        0.47        3.33      1.30 o
  -8   6   8       56.84       68.43      2.32 o
  -7   6   8        8.99        9.34      0.93 o
  -6   6   8       65.03       58.22      1.79 o
  -5   6   8        4.05        5.12      1.20 o
  -4   6   8       72.37       68.86      1.83 o
  -3   6   8      352.24      348.14      4.68 o
  -2   6   8       68.87       65.13      1.86 o
  -1   6   8        7.21        9.03      1.05 o
   0   6   8       67.37       57.79      2.00 o
   1   6   8       49.54       37.25      1.64 o
   2   6   8       11.67       16.24      1.26 o
   3   6   8       13.30        7.15      1.07 o
   4   6   8        8.49       12.15      1.56 o
   5   6   8       29.16       30.71      1.94 o
   6   6   8        0.03       -1.19      1.19 o
   7   6   8       30.08       32.98      2.74 o
   8   6   8        1.59        5.11      1.92 o
   9   6   8        5.77        5.22      2.25 o
  10   6   8        0.02        0.16      1.58 o
 -11   7   8       12.39       18.39      2.98 o
 -10   7   8        3.63        4.28      1.31 o
  -9   7   8        5.68        5.64      1.17 o
  -8   7   8        2.06        2.72      1.08 o
  -7   7   8       78.65       93.99      2.46 o
  -6   7   8       27.25       22.04      1.76 o
  -5   7   8       97.79      110.54      2.82 o
  -4   7   8        0.57        0.81      0.99 o
  -3   7   8     1012.72      999.94     11.63 o
  -2   7   8        7.08        5.79      0.93 o
  -1   7   8      494.94      485.16      8.50 o
   0   7   8        3.12        3.41      0.92 o
   1   7   8       15.21       18.65      1.33 o
   2   7   8        8.11        4.48      0.86 o
   3   7   8        2.90        6.18      0.94 o
   4   7   8        9.91       10.66      1.29 o
   5   7   8        0.37        0.51      1.33 o
   6   7   8       17.13       14.29      1.89 o
   7   7   8       45.41       50.11      4.27 o
   8   7   8        0.91        1.54      2.48 o
   9   7   8       11.18       12.33      3.27 o
  10   7   8        1.81       -0.34      1.62 o
 -11   8   8        4.75        5.29      1.73 o
 -10   8   8        0.07        0.39      1.48 o
  -9   8   8        0.01        0.22      0.96 o
  -8   8   8       11.84        9.77      1.07 o
  -7   8   8        5.81        7.97      1.27 o
  -6   8   8        0.92        4.73      1.34 o
  -5   8   8       54.47       49.72      2.25 o
  -4   8   8        0.11       -0.63      1.09 o
  -3   8   8      139.64      127.67      3.09 o
  -2   8   8        8.32        8.09      1.01 o
  -1   8   8        1.85        1.72      0.81 o
   0   8   8        2.53        5.34      1.64 o
   1   8   8        2.23        1.97      0.80 o
   2   8   8      261.48      264.83      4.71 o
   3   8   8       12.48        9.53      1.10 o
   4   8   8       84.13       79.69      2.72 o
   5   8   8       30.48       27.80      2.82 o
   6   8   8       11.66       13.12      2.46 o
   7   8   8       30.42       36.48      3.88 o
   8   8   8        0.07        0.39      1.75 o
   9   8   8        4.92        8.54      3.31 o
 -10   9   8       13.68       18.70      3.77 o
  -9   9   8       32.65       35.51      2.74 o
  -8   9   8        0.71        0.95      0.96 o
  -7   9   8       50.96       56.63      3.10 o
  -6   9   8        0.19        0.63      1.25 o
  -5   9   8       54.76       65.32      3.15 o
  -4   9   8       91.65       94.76      3.82 o
  -3   9   8       60.86       53.35      2.51 o
  -2   9   8       87.39       89.82      2.50 o
  -1   9   8      161.87      153.18      3.33 o
   0   9   8       24.60       18.98      1.48 o
   1   9   8      111.20      110.46      2.82 o
   2   9   8       36.58       43.37      1.85 o
   3   9   8       14.64       17.42      1.52 o
   4   9   8       54.29       54.70      2.62 o
   5   9   8       52.05       44.12      3.48 o
   6   9   8        0.57       -1.13      2.95 o
   7   9   8        6.07        4.51      1.61 o
   8   9   8        7.83        7.73      2.29 o
   9   9   8        2.30        1.84      2.74 o
 -10  10   8        5.91        6.86      3.04 o
  -9  10   8        6.22        8.38      1.99 o
  -8  10   8        0.03        0.84      1.11 o
  -7  10   8        3.34        3.30      1.30 o
  -6  10   8        0.54       -0.70      1.25 o
  -5  10   8        0.76        1.20      1.20 o
  -4  10   8       44.52       42.11      2.72 o
  -3  10   8       12.49       13.18      1.91 o
  -2  10   8       15.56       19.32      1.53 o
  -1  10   8       70.95       66.03      2.27 o
   0  10   8      235.65      234.26      4.49 o
   1  10   8        4.32        3.88      1.05 o
   2  10   8       57.37       53.98      3.32 o
   3  10   8        5.72        4.88      1.21 o
   4  10   8       35.97       34.94      2.63 o
   5  10   8        0.93        1.04      1.79 o
   6  10   8       10.22       12.20      2.44 o
   7  10   8       10.34        9.34      2.43 o
   8  10   8        0.15        2.58      2.02 o
  -9  11   8       16.92       14.59      3.39 o
  -8  11   8        7.89       11.69      1.65 o
  -7  11   8       28.04       30.83      2.28 o
  -6  11   8       44.56       46.10      2.64 o
  -5  11   8        2.14        2.26      1.61 o
  -4  11   8       17.39       13.87      2.82 o
  -3  11   8       14.85       16.34      2.71 o
  -2  11   8       13.80       13.72      1.43 o
  -1  11   8       20.13       22.84      1.57 o
   0  11   8       98.68      111.76      3.97 o
   1  11   8       15.44       18.12      1.47 o
   2  11   8       11.75       16.03      1.60 o
   3  11   8       70.32       67.43      3.50 o
   4  11   8       18.61       24.15      2.95 o
   5  11   8        5.77        7.36      4.22 o
   6  11   8        3.03        4.38      2.18 o
   7  11   8        0.96       -0.57      1.94 o
   8  11   8        1.68        1.94      2.02 o
  -9  12   8        6.41       10.35      3.16 o
  -8  12   8        1.21       -0.72      3.06 o
  -7  12   8        0.31       -1.58      1.58 o
  -6  12   8        1.30        3.86      1.93 o
  -5  12   8       16.41       12.87      2.29 o
  -4  12   8        2.51        1.42      1.58 o
  -3  12   8       17.97       11.70      2.34 o
  -2  12   8      108.99      106.65      4.55 o
  -1  12   8       10.26        8.13      1.63 o
   0  12   8       46.99       50.92      2.43 o
   1  12   8        0.08       -1.11      1.34 o
   2  12   8       38.20       38.96      2.55 o
   3  12   8        1.57        0.84      1.52 o
   4  12   8       55.76       55.97      4.17 o
   5  12   8        0.15        1.15      1.97 o
   6  12   8       14.18       10.57      4.64 o
   7  12   8        2.94        4.20      2.12 o
  -8  13   8        4.46        5.10      1.95 o
  -7  13   8        0.31        1.17      1.91 o
  -6  13   8        9.86        7.94      2.21 o
  -5  13   8        0.27       -1.05      1.67 o
  -4  13   8       11.26       17.52      2.68 o
  -3  13   8       25.15       25.05      5.25 o
  -2  13   8       14.85        8.31      2.51 o
  -1  13   8        4.16        2.44      1.52 o
   0  13   8       24.53       23.21      2.02 o
   1  13   8        4.77        5.60      1.66 o
   2  13   8       21.73       27.11      3.51 o
   3  13   8        0.40       -0.06      2.06 o
   4  13   8        3.36        6.43      2.45 o
   5  13   8        3.65        2.90      2.37 o
   6  13   8        3.00        0.60      2.08 o
  -7  14   8       15.05       13.65      2.69 o
  -6  14   8        1.42        0.67      1.91 o
  -5  14   8        5.12        4.24      2.06 o
  -4  14   8       15.28       17.33      2.83 o
  -3  14   8        1.15        0.33      2.61 o
  -2  14   8        6.04        9.57      2.41 o
  -1  14   8       19.40       17.63      3.70 o
   0  14   8       51.23       49.04      3.37 o
   1  14   8        0.00        1.51      1.53 o
   2  14   8       44.50       43.22      3.35 o
   3  14   8       14.66       14.11      4.21 o
   4  14   8       13.47       19.08      3.24 o
   5  14   8        7.21        5.88      2.54 o
  -6  15   8        0.38        3.72      2.18 o
  -5  15   8       10.33       13.16      2.76 o
  -4  15   8        1.98       -1.51      1.91 o
  -3  15   8       15.09       16.96      3.00 o
  -2  15   8        1.00        1.57      2.06 o
  -1  15   8        4.37        6.80      2.51 o
   0  15   8        4.10        2.69      1.79 o
   1  15   8        0.60        1.71      2.91 o
   2  15   8       24.44       26.12      2.93 o
   3  15   8        1.51        2.92      2.34 o
   4  15   8        0.20        3.20      2.25 o
  -4  16   8        1.48       -0.98      4.62 o
  -3  16   8        0.94       -0.06      2.07 o
  -2  16   8       13.39       14.61      3.10 o
  -1  16   8        9.08       10.17      2.79 o
   0  16   8        4.74        4.04      2.34 o
   1  16   8        9.74       12.61      2.99 o
   2  16   8       22.39       21.84      3.42 o
   3  16   8        1.27        1.75      2.29 o
 -11   0   9       10.41       16.56      2.00 o
  -9   0   9        0.01        0.15      1.28 o
  -7   0   9       85.65       86.13      2.19 o
  -5   0   9        8.60       10.45      1.29 o
  -3   0   9      767.72      740.31     11.35 o
  -1   0   9       57.94       53.03      1.82 o
   1   0   9     1637.25     1669.32     43.48 o
   3   0   9       78.06       75.51      3.42 o
   5   0   9        0.52       -1.21      1.21 o
   7   0   9       85.72       92.79      4.65 o
   9   0   9        1.03       -2.00      2.00 o
 -12   1   9        1.42        0.74      1.76 o
 -11   1   9        5.67        5.45      1.52 o
 -10   1   9        0.42        0.38      1.01 o
  -9   1   9       11.41       13.36      2.57 o
  -8   1   9        5.73        5.28      1.08 o
  -7   1   9      137.88      144.57      2.20 o
  -6   1   9       18.16       23.14      1.00 o
  -5   1   9      904.23      859.45     10.38 o
  -4   1   9      155.35      139.05      4.32 o
  -3   1   9      106.40      123.60      1.85 o
  -2   1   9        9.21        7.36      0.54 o
  -1   1   9      406.13      436.61      5.06 o
   0   1   9        9.85       11.55      0.73 o
   1   1   9      926.07      904.12     11.29 o
   2   1   9       26.80       30.34      1.21 o
   3   1   9     1064.56     1020.83     12.81 o
   4   1   9       84.95       84.37      2.38 o
   5   1   9      209.43      198.17      3.90 o
   6   1   9       20.64       22.70      1.81 o
   7   1   9       12.83       13.24      2.57 o
   8   1   9        1.02        2.30      4.34 o
   9   1   9        0.14       -2.63      2.63 o
  10   1   9        0.12       -1.45      1.45 o
 -12   2   9        0.88        2.14      0.88 o
 -11   2   9        0.04       -0.50      0.89 o
 -10   2   9        2.10        4.67      1.07 o
  -9   2   9        1.98        3.60      0.99 o
  -8   2   9        0.01       -0.66      0.84 o
  -7   2   9       35.79       36.64      1.19 o
  -6   2   9       18.59       15.08      1.27 o
  -5   2   9       56.26       47.20      1.68 o
  -4   2   9       43.11       46.00      1.85 o
  -3   2   9       64.39       65.07      1.32 o
  -2   2   9       19.64       16.83      0.76 o
  -1   2   9      566.99      587.55      6.63 o
   0   2   9        3.04        2.47      0.67 o
   1   2   9      151.75      150.85      4.08 o
   2   2   9        1.36        1.68      0.69 o
   3   2   9      127.88      122.48      2.88 o
   4   2   9       10.94        9.50      1.12 o
   5   2   9       81.58       80.63      2.45 o
   6   2   9       37.38       33.33      2.02 o
   7   2   9        0.27       -0.71      1.25 o
   8   2   9       16.33       15.03      2.34 o
   9   2   9        6.31        7.87      2.03 o
  10   2   9        0.05        1.18      1.69 o
 -12   3   9        0.17       -0.17      0.75 o
 -11   3   9        2.09        2.95      1.08 o
 -10   3   9        0.48       -0.10      1.00 o
  -9   3   9        1.27        1.12      0.91 o
  -8   3   9        4.27        2.18      1.07 o
  -7   3   9       20.21       18.91      0.88 o
  -6   3   9        4.97        2.06      0.79 o
  -5   3   9       86.62       81.33      2.98 o
  -4   3   9      215.16      200.81      3.87 o
  -3   3   9      727.03      678.77      8.68 o
  -2   3   9       29.07       33.95      1.21 o
  -1   3   9      282.86      264.72      3.96 o
   0   3   9       45.98       50.89      1.83 o
   1   3   9      975.46      960.65     10.99 o
   2   3   9        2.71        4.39      1.32 o
   3   3   9      175.42      157.82      3.67 o
   4   3   9      137.63      142.91      3.51 o
   5   3   9        3.63        3.60      1.29 o
   6   3   9        1.42        0.00      1.15 o
   7   3   9        0.02        0.95      1.77 o
   8   3   9        0.41        0.81      1.55 o
   9   3   9       10.18       15.50      2.40 o
  10   3   9        4.27        8.01      2.09 o
 -12   4   9        1.19        1.33      0.89 o
 -11   4   9        0.95        1.89      1.12 o
 -10   4   9       11.05       12.14      1.75 o
  -9   4   9        0.14        0.47      1.07 o
  -8   4   9       42.35       49.99      2.58 o
  -7   4   9        0.13        0.95      0.56 o
  -6   4   9      166.11      147.48      3.30 o
  -5   4   9      266.07      260.83      4.21 o
  -4   4   9      255.80      264.60      5.08 o
  -3   4   9       89.13       67.77      1.60 o
  -2   4   9       14.47       13.67      0.84 o
  -1   4   9      146.04      127.71      2.86 o
   0   4   9       44.39       37.28      1.61 o
   1   4   9       10.30        8.01      1.03 o
   2   4   9       20.67       20.73      1.41 o
   3   4   9      134.54      117.14      2.78 o
   4   4   9       18.54       21.25      1.54 o
   5   4   9        0.32       -1.39      1.41 o
   6   4   9        4.73        4.60      1.82 o
   7   4   9        0.00        1.02      1.62 o
   8   4   9        3.05        2.73      1.86 o
   9   4   9        2.49        3.39      1.95 o
  10   4   9        1.25        1.43      1.71 o
 -11   5   9        0.23       -0.50      0.94 o
 -10   5   9        1.05       -0.12      1.09 o
  -9   5   9        9.59       10.58      1.55 o
  -8   5   9       15.33       16.10      1.45 o
  -7   5   9       10.67       11.86      0.94 o
  -6   5   9        1.86        1.60      0.89 o
  -5   5   9        2.72        1.09      0.91 o
  -4   5   9      270.50      254.57      4.24 o
  -3   5   9       24.38       29.64      1.13 o
  -2   5   9       51.47       45.05      1.52 o
  -1   5   9      385.54      361.66      5.93 o
   0   5   9      143.68      137.53      3.13 o
   1   5   9       67.69       52.83      1.95 o
   2   5   9       16.23       15.96      1.29 o
   3   5   9        7.92        7.20      1.11 o
   4   5   9        9.60        9.77      1.10 o
   5   5   9        0.00       -1.64      1.64 o
   6   5   9       45.26       52.07      3.56 o
   7   5   9        0.01       -1.36      1.36 o
   8   5   9       33.58       38.41      3.32 o
   9   5   9        2.50        1.27      1.87 o
  10   5   9        1.03        0.41      1.85 o
 -11   6   9        1.14        1.83      1.06 o
 -10   6   9        0.84        1.08      1.25 o
  -9   6   9        0.11       -1.49      1.49 o
  -8   6   9       78.89       84.92      3.28 o
  -7   6   9        4.41        4.44      0.85 o
  -6   6   9      272.23      270.05      4.85 o
  -5   6   9        1.03        0.95      0.79 o
  -4   6   9      508.63      495.21      8.09 o
  -3   6   9        8.62        8.04      0.97 o
  -2   6   9        0.92        1.45      0.87 o
  -1   6   9        4.72        5.59      1.14 o
   0   6   9       34.62       29.84      1.53 o
   1   6   9        0.47       -0.66      0.66 o
   2   6   9        0.57        0.85      0.81 o
   3   6   9      108.74      116.46      3.17 o
   4   6   9       31.84       35.31      2.87 o
   5   6   9        0.12       -0.77      1.92 o
   6   6   9       74.79       68.36      4.08 o
   7   6   9        2.37        0.83      1.82 o
   8   6   9        0.07       -1.83      1.83 o
   9   6   9        0.22        2.48      1.92 o
 -11   7   9        2.63        2.44      1.47 o
 -10   7   9        5.90        7.42      1.95 o
  -9   7   9        0.04       -0.96      0.96 o
  -8   7   9        3.48        2.90      1.82 o
  -7   7   9        2.90        5.63      1.10 o
  -6   7   9       22.21       20.16      1.52 o
  -5   7   9       12.49        9.67      1.25 o
  -4   7   9      140.29      144.36      5.69 o
  -3   7   9       78.67       74.61      2.31 o
  -2   7   9       59.35       54.87      2.00 o
  -1   7   9       36.68       39.08      1.76 o
   0   7   9      205.36      208.95      4.26 o
   1   7   9      166.97      169.36      3.81 o
   2   7   9       59.47       49.17      2.78 o
   3   7   9        0.29       -0.07      1.01 o
   4   7   9       16.74       19.42      1.59 o
   5   7   9       11.48        7.21      2.03 o
   6   7   9       34.92       39.07      5.92 o
   7   7   9        0.63        0.75      1.75 o
   8   7   9       13.29       13.98      2.55 o
   9   7   9        0.28        0.97      1.84 o
 -11   8   9        0.56        0.54      1.94 o
 -10   8   9        2.37        3.45      1.53 o
  -9   8   9        0.07       -0.38      1.07 o
  -8   8   9       44.63       44.78      1.99 o
  -7   8   9       15.98       19.30      2.12 o
  -6   8   9       71.47       85.20      4.62 o
  -5   8   9        6.65        6.64      1.50 o
  -4   8   9       65.89       60.04      5.46 o
  -3   8   9        7.48       10.56      1.31 o
  -2   8   9      315.28      302.68      5.10 o
  -1   8   9       34.62       30.47      1.54 o
   0   8   9        6.94        8.68      1.37 o
   1   8   9        9.90       11.19      1.16 o
   2   8   9       23.07       27.76      1.54 o
   3   8   9       17.85       14.19      1.44 o
   4   8   9       12.73       15.26      1.70 o
   5   8   9       22.07       20.73      2.80 o
   6   8   9        3.44        2.91      1.51 o
   7   8   9        0.05       -1.16      1.72 o
   8   8   9        9.22        9.25      2.45 o
   9   8   9        0.25        0.68      1.76 o
 -10   9   9        0.73        0.87      2.60 o
  -9   9   9       25.74       32.96      2.68 o
  -8   9   9       10.77        5.36      1.41 o
  -7   9   9       15.69       18.59      4.42 o
  -6   9   9        0.01        0.95      1.48 o
  -5   9   9        4.03        5.71      1.46 o
  -4   9   9       44.63       46.16      2.83 o
  -3   9   9       31.23       37.03      3.19 o
  -2   9   9       27.30       30.15      1.79 o
  -1   9   9      355.38      360.85      5.96 o
   0   9   9        0.11       -0.84      0.84 o
   1   9   9      107.54      107.22      2.87 o
   2   9   9       32.73       37.88      1.83 o
   3   9   9       60.84       57.86      2.46 o
   4   9   9        1.63        0.75      1.39 o
   5   9   9        0.61        2.08      1.86 o
   6   9   9        7.92       12.00      2.54 o
   7   9   9        0.64        2.59      2.00 o
   8   9   9        1.67        0.85      1.80 o
 -10  10   9        7.27       -0.57      2.60 o
  -9  10   9        8.99        9.30      2.08 o
  -8  10   9       18.93       22.46      2.17 o
  -7  10   9        1.80        3.37      1.95 o
  -6  10   9       13.83       15.69      2.68 o
  -5  10   9       31.03       31.66      2.77 o
  -4  10   9        2.27        3.24      1.56 o
  -3  10   9       45.11       39.66      2.21 o
  -2  10   9       41.51       38.32      1.98 o
  -1  10   9       65.72       62.86      2.29 o
   0  10   9       44.89       48.59      2.07 o
   1  10   9        0.09        0.44      0.91 o
   2  10   9       20.72       19.98      1.83 o
   3  10   9       29.81       24.90      2.56 o
   4  10   9        1.16        2.67      1.92 o
   5  10   9        9.37        9.46      2.39 o
   6  10   9        6.67        5.78      2.29 o
   7  10   9        6.09        5.16      1.72 o
   8  10   9        2.26        0.69      1.86 o
  -9  11   9        6.15        5.25      2.00 o
  -8  11   9        1.60        0.02      1.33 o
  -7  11   9       10.84       10.09      2.86 o
  -6  11   9        0.02        0.92      1.56 o
  -5  11   9        6.13        3.25      1.73 o
  -4  11   9       18.36       16.01      2.47 o
  -3  11   9       86.30       93.26      4.20 o
  -2  11   9        0.68        0.72      1.23 o
  -1  11   9      124.44      121.66      4.05 o
   0  11   9        0.11        0.33      1.06 o
   1  11   9      147.28      152.23      3.73 o
   2  11   9        8.73        8.13      1.64 o
   3  11   9       66.75       55.55      5.62 o
   4  11   9        2.67        1.94      1.92 o
   5  11   9       23.65       31.73      3.46 o
   6  11   9        0.24       -1.72      1.82 o
   7  11   9        2.58        1.12      1.99 o
  -8  12   9        5.05        4.05      3.80 o
  -7  12   9       14.86       18.66      2.54 o
  -6  12   9        5.65        6.95      2.06 o
  -5  12   9        0.16        1.59      1.77 o
  -4  12   9        0.02        1.09      1.75 o
  -3  12   9        6.12        4.25      2.18 o
  -2  12   9        0.07        1.08      1.50 o
  -1  12   9       36.26       34.76      2.12 o
   0  12   9       24.46       22.09      1.71 o
   1  12   9       48.06       48.82      2.88 o
   2  12   9        7.16        6.21      1.61 o
   3  12   9       13.71       18.49      2.43 o
   4  12   9       19.69       16.68      3.06 o
   5  12   9        7.69        7.57      2.55 o
   6  12   9        0.27        3.07      2.73 o
   7  12   9        3.29        5.92      4.34 o
  -7  13   9       14.58       15.54      2.65 o
  -6  13   9        0.31        2.31      1.99 o
  -5  13   9       17.58       22.36      2.94 o
  -4  13   9        1.51        1.24      1.86 o
  -3  13   9       30.36       33.98      6.73 o
  -2  13   9        0.56        1.97      1.96 o
  -1  13   9       89.37       93.65      5.42 o
   0  13   9        1.60       -1.22      1.47 o
   1  13   9       55.20       53.77      3.08 o
   2  13   9       17.08       24.66      2.70 o
   3  13   9       37.64       40.86      4.07 o
   4  13   9        0.33        1.60      3.77 o
   5  13   9       27.01       27.03      3.53 o
   6  13   9        5.27        3.76      5.62 o
  -6  14   9        0.37       -0.07      1.97 o
  -5  14   9        4.73        2.82      2.82 o
  -4  14   9        0.34        3.92      5.03 o
  -3  14   9        0.85        1.37      2.63 o
  -2  14   9        0.77        1.33      2.03 o
  -1  14   9        0.41       -0.08      1.95 o
   0  14   9        1.74        2.32      2.98 o
   1  14   9       57.68       61.87      3.99 o
   2  14   9        9.55       13.28      2.45 o
   3  14   9        4.39        1.19      2.18 o
   4  14   9        2.74        0.24      2.06 o
   5  14   9        0.97        6.66      2.42 o
  -5  15   9        6.23        7.84      2.45 o
  -4  15   9        0.21        2.19      2.18 o
  -3  15   9       10.65        8.98      2.63 o
  -2  15   9        2.12        3.26      2.15 o
  -1  15   9       22.05       24.70      3.55 o
   0  15   9        0.12        3.17      2.34 o
   1  15   9       27.21       31.26      3.76 o
   2  15   9        1.93        8.55      2.29 o
   3  15   9        9.76       13.44      3.55 o
  -3  16   9        2.96        3.29      2.14 o
  -2  16   9        6.68       10.01      2.73 o
  -1  16   9        0.19        0.12      2.12 o
   0  16   9        1.85        5.18      2.51 o
   1  16   9        1.36        3.00      2.46 o
 -12   0  10       16.53       19.00      2.21 o
 -10   0  10        0.38        1.04      1.43 o
  -8   0  10        9.93       13.99      2.15 o
  -6   0  10       44.16       33.79      2.19 o
  -4   0  10      201.59      193.37      5.82 o
  -2   0  10      182.78      158.89      3.37 o
   0   0  10      198.20      176.92      4.54 o
   2   0  10     1101.22     1110.48     24.66 o
   4   0  10       23.08       19.45      3.22 o
   6   0  10       12.98        9.37      3.01 o
   8   0  10        9.25        5.58      2.80 o
  10   0  10        1.49        2.24      2.71 o
 -12   1  10        4.30        8.51      1.25 o
 -11   1  10        4.52        4.11      1.33 o
 -10   1  10        3.28        2.56      1.08 o
  -9   1  10       11.55       13.30      2.74 o
  -8   1  10        0.47        1.21      0.96 o
  -7   1  10       11.82       12.39      0.95 o
  -6   1  10        0.12       -0.12      0.77 o
  -5   1  10       53.58       52.62      2.06 o
  -4   1  10       31.01       20.40      1.41 o
  -3   1  10      490.92      480.85      6.53 o
  -2   1  10       25.36       21.08      0.98 o
  -1   1  10      298.69      285.03      4.31 o
   0   1  10      376.43      392.82      6.46 o
   1   1  10        0.42        2.07      0.76 o
   2   1  10      120.09      117.89      3.58 o
   3   1  10       15.68       14.76      1.66 o
   4   1  10       89.44       82.07      4.35 o
   5   1  10        0.76        0.11      1.47 o
   6   1  10       25.77       26.05      2.74 o
   7   1  10       55.21       51.54      3.69 o
   8   1  10        0.03       -0.07      1.62 o
   9   1  10        0.09        0.95      1.86 o
  10   1  10        2.98        4.59      2.02 o
 -12   2  10        3.34        2.51      1.55 o
 -11   2  10        2.94        3.79      2.10 o
 -10   2  10        2.06        3.22      2.18 o
  -9   2  10        0.83        0.01      0.97 o
  -8   2  10        3.19        0.88      1.51 o
  -7   2  10        0.84        2.52      0.78 o
  -6   2  10      128.59      129.81      3.09 o
  -5   2  10       27.25       34.70      4.03 o
  -4   2  10      444.25      421.87      7.28 o
  -3   2  10       41.69       40.94      1.24 o
  -2   2  10      249.29      223.80      3.67 o
  -1   2  10       80.84       64.44      2.05 o
   0   2  10      566.73      558.29      7.55 o
   1   2  10      227.59      221.81      5.04 o
   2   2  10       86.94       76.18      3.58 o
   3   2  10      400.13      404.09     10.06 o
   4   2  10       93.12      101.62      3.45 o
   5   2  10       21.73       21.86      2.65 o
   6   2  10        2.33        3.28      1.83 o
   7   2  10        0.90       -1.95      1.95 o
   8   2  10        1.08        0.76      1.63 o
   9   2  10        7.43        6.94      2.88 o
  10   2  10        0.56        0.36      1.95 o
 -11   3  10        1.66        0.29      1.10 o
 -10   3  10       14.04       18.59      1.79 o
  -9   3  10        5.22        5.98      1.31 o
  -8   3  10        0.68       -0.37      0.65 o
  -7   3  10       33.13       28.56      2.36 o
  -6   3  10        7.06        6.80      1.00 o
  -5   3  10      348.00      352.88      6.30 o
  -4   3  10        5.85        3.40      1.04 o
  -3   3  10       93.47       95.74      2.26 o
  -2   3  10      488.31      473.29     11.90 o
  -1   3  10        1.66       -0.11      0.68 o
   0   3  10       22.48       18.80      1.19 o
   1   3  10        3.38        2.01      0.75 o
   2   3  10       83.41       92.67      3.14 o
   3   3  10       13.14       15.25      1.66 o
   4   3  10        0.05        0.51      1.15 o
   5   3  10      131.75      132.98      5.65 o
   6   3  10        1.76       -0.12      2.13 o
   7   3  10       23.57       21.89      2.72 o
   8   3  10       12.80       13.54      2.40 o
   9   3  10        4.37        2.73      2.01 o
 -11   4  10        2.92        4.22      1.30 o
 -10   4  10        3.56        6.22      1.40 o
  -9   4  10        0.41        1.76      1.34 o
  -8   4  10        1.72        0.03      0.94 o
  -7   4  10        0.04        0.23      0.85 o
  -6   4  10       19.91       27.66      1.52 o
  -5   4  10        5.10        8.28      1.13 o
  -4   4  10      437.01      396.44     11.98 o
  -3   4  10       28.23       26.57      1.92 o
  -2   4  10      749.48      698.58      9.98 o
  -1   4  10      139.21      135.97      3.10 o
   0   4  10       23.34       24.38      1.43 o
   1   4  10       76.93       79.56      2.45 o
   2   4  10       54.89       49.06      1.87 o
   3   4  10        5.20        8.22      1.37 o
   4   4  10       14.23       16.61      1.74 o
   5   4  10      142.58      140.62      5.88 o
   6   4  10       10.23       10.14      2.28 o
   7   4  10        0.67       -0.77      1.67 o
   8   4  10       18.75       17.12      2.92 o
   9   4  10        0.68        3.07      1.97 o
 -11   5  10        7.06        8.40      1.60 o
 -10   5  10        6.35       10.66      1.89 o
  -9   5  10        7.28        6.66      1.85 o
  -8   5  10        1.89        0.40      0.95 o
  -7   5  10       29.37       29.20      1.41 o
  -6   5  10        0.05       -0.38      0.79 o
  -5   5  10       52.01       55.30      2.53 o
  -4   5  10        7.51        5.70      1.29 o
  -3   5  10        2.61       -0.69      0.69 o
  -2   5  10      113.05       99.75      2.57 o
  -1   5  10       23.89       22.91      1.39 o
   0   5  10        4.16        1.93      0.91 o
   1   5  10        7.76       11.12      1.21 o
   2   5  10       22.54       18.71      1.46 o
   3   5  10      188.31      190.09      3.90 o
   4   5  10        2.86        2.71      1.14 o
   5   5  10       17.85       21.15      2.71 o
   6   5  10        5.47        4.03      1.92 o
   7   5  10        1.52        0.28      1.66 o
   8   5  10        2.01        1.76      1.83 o
   9   5  10        4.24        4.71      2.16 o
 -11   6  10        5.50        6.41      1.37 o
 -10   6  10        3.65        3.49      2.03 o
  -9   6  10        1.16        3.70      1.88 o
  -8   6  10       13.51       12.64      1.71 o
  -7   6  10        3.70        2.14      0.99 o
  -6   6  10        7.97        6.00      1.12 o
  -5   6  10        0.75       -0.47      1.21 o
  -4   6  10        9.89        5.91      1.65 o
  -3   6  10       58.84       57.89      2.65 o
  -2   6  10       41.72       34.10      1.60 o
  -1   6  10       43.42       34.45      1.87 o
   0   6  10       44.47       33.77      1.69 o
   1   6  10        2.35        1.80      0.94 o
   2   6  10        4.07        2.74      1.74 o
   3   6  10       14.50       18.38      1.55 o
   4   6  10        4.39        3.62      1.05 o
   5   6  10       60.35       61.53      4.06 o
   6   6  10        6.89        7.84      2.14 o
   7   6  10       18.83       20.97      2.85 o
   8   6  10        0.06       -0.56      2.52 o
   9   6  10        0.06       -1.72      1.80 o
 -10   7  10        0.25        1.52      1.88 o
  -9   7  10       11.97        9.55      1.80 o
  -8   7  10        0.30       -0.75      0.84 o
  -7   7  10       43.90       55.87      4.28 o
  -6   7  10        4.46        3.80      1.49 o
  -5   7  10       26.89       25.45      2.88 o
  -4   7  10       22.27       21.19      2.00 o
  -3   7  10        1.76        3.82      1.63 o
  -2   7  10      337.19      322.25      5.69 o
  -1   7  10        0.04       -0.74      0.74 o
   0   7  10        4.77        1.56      1.02 o
   1   7  10       67.58       68.75      2.48 o
   2   7  10        0.10       -0.83      0.83 o
   3   7  10       23.65       27.26      1.82 o
   4   7  10        0.61       -1.00      1.00 o
   5   7  10       34.70       34.11      3.28 o
   6   7  10        1.14        1.52      2.88 o
   7   7  10       12.50       20.77      3.76 o
   8   7  10        2.77        2.22      1.99 o
 -10   8  10        9.04       11.69      3.04 o
  -9   8  10        1.93        0.87      1.85 o
  -8   8  10        8.64        9.17      1.45 o
  -7   8  10        0.30        1.63      1.33 o
  -6   8  10       25.80       24.29      2.36 o
  -5   8  10        4.61        8.24      1.75 o
  -4   8  10       62.62       64.17      3.23 o
  -3   8  10       18.33       17.59      2.03 o
  -2   8  10      218.70      225.28      5.56 o
  -1   8  10        0.06        0.16      0.86 o
   0   8  10       38.10       35.57      1.75 o
   1   8  10        1.05       -0.88      0.88 o
   2   8  10       25.31       26.99      1.62 o
   3   8  10        0.35        0.20      0.98 o
   4   8  10        4.94        0.38      1.37 o
   5   8  10        0.53        0.91      1.86 o
   6   8  10        0.43       -1.70      1.70 o
   7   8  10       23.00       24.54      3.15 o
   8   8  10        0.18       -1.94      2.25 o
 -10   9  10        0.52        2.92      2.63 o
  -9   9  10        4.40        2.02      1.70 o
  -8   9  10        1.00        0.27      2.24 o
  -7   9  10       37.97       43.37      2.90 o
  -6   9  10        5.82        3.41      2.88 o
  -5   9  10        5.54        6.06      1.83 o
  -4   9  10       18.78       19.79      2.13 o
  -3   9  10      114.14       99.32      4.17 o
  -2   9  10      160.37      170.27      5.47 o
  -1   9  10        4.73        5.91      1.12 o
   0   9  10       35.11       35.02      2.32 o
   1   9  10        0.24       -0.48      0.87 o
   2   9  10       25.05       22.96      1.81 o
   3   9  10       10.02       10.24      1.84 o
   4   9  10        6.74        9.54      2.54 o
   5   9  10       29.59       28.54      3.30 o
   6   9  10        4.48        6.46      1.92 o
   7   9  10       17.71       22.77      3.15 o
   8   9  10        2.83        3.21      2.13 o
  -9  10  10        1.22        0.87      1.77 o
  -8  10  10        8.46        6.86      1.90 o
  -7  10  10        0.02        0.91      1.54 o
  -6  10  10        4.36        4.61      1.73 o
  -5  10  10        0.75        1.62      3.45 o
  -4  10  10       42.45       53.59      5.42 o
  -3  10  10        2.07        3.71      1.61 o
  -2  10  10      249.05      235.79      7.00 o
  -1  10  10        4.50        4.43      1.92 o
   0  10  10      208.59      214.99      4.48 o
   1  10  10       12.12       15.82      1.59 o
   2  10  10       23.65       29.38      3.10 o
   3  10  10        0.59       -0.23      1.43 o
   4  10  10        3.32        3.01      2.02 o
   5  10  10        8.05       11.96      2.65 o
   6  10  10        4.00        1.62      2.11 o
   7  10  10        0.05        0.11      3.62 o
  -8  11  10        0.00       -0.32      2.55 o
  -7  11  10        0.03        0.82      1.66 o
  -6  11  10        0.39        0.77      2.10 o
  -5  11  10       36.77       29.26      3.94 o
  -4  11  10        0.04       -0.44      1.61 o
  -3  11  10       10.28       10.38      2.39 o
  -2  11  10       50.19       49.57      3.92 o
  -1  11  10       31.62       31.24      2.05 o
   0  11  10       65.07       67.77      2.56 o
   1  11  10        0.58        0.32      1.37 o
   2  11  10       20.64       21.11      2.20 o
   3  11  10        2.50        4.16      2.03 o
   4  11  10       24.92       26.30      3.36 o
   5  11  10        7.78       13.12      3.13 o
   6  11  10        5.09        7.42      2.50 o
  -8  12  10       23.40       31.31      5.64 o
  -7  12  10        5.16        7.69      2.12 o
  -6  12  10       12.16       16.40      2.60 o
  -5  12  10        0.57        0.19      2.07 o
  -4  12  10       41.76       44.59      3.74 o
  -3  12  10        0.93        2.61      2.73 o
  -2  12  10       33.60       39.51      3.69 o
  -1  12  10        2.07        1.70      2.15 o
   0  12  10      149.84      159.02      6.38 o
   1  12  10        0.82        2.18      1.51 o
   2  12  10       30.66       33.67      3.11 o
   3  12  10       13.70       16.86      2.48 o
   4  12  10        7.65        6.88      2.70 o
   5  12  10        2.44        1.37      2.55 o
   6  12  10        0.20        5.05      2.23 o
  -7  13  10        0.53        3.51      2.05 o
  -6  13  10        0.20        2.59      2.03 o
  -5  13  10        0.43       -1.74      1.74 o
  -4  13  10        0.86        3.97      2.05 o
  -3  13  10        0.92        1.09      1.81 o
  -2  13  10        0.58       -0.51      2.00 o
  -1  13  10        2.02        1.75      2.14 o
   0  13  10       47.48       50.11      3.49 o
   1  13  10        5.84        4.68      2.01 o
   2  13  10       16.82       24.33      3.56 o
   3  13  10        1.42        0.57      2.19 o
   4  13  10        4.16        3.52      2.33 o
   5  13  10        1.22        0.96      2.01 o
  -6  14  10       21.68       22.35      3.16 o
  -5  14  10        3.20        4.25      4.56 o
  -4  14  10        5.80        3.83      2.24 o
  -3  14  10        0.02        0.83      2.09 o
  -2  14  10       42.03       43.59      4.70 o
  -1  14  10        0.00        2.88      2.64 o
   0  14  10       22.01       30.92      3.87 o
   1  14  10        3.56        4.78      2.00 o
   2  14  10       25.91       28.65      3.65 o
   3  14  10        0.28        0.47      2.66 o
   4  14  10        5.15        6.97      3.03 o
  -4  15  10        0.03        4.88      3.16 o
  -3  15  10        4.40        6.62      2.50 o
  -2  15  10        1.36        2.44      2.34 o
  -1  15  10        0.31       -2.71      3.76 o
   0  15  10       16.21       17.10      3.34 o
   1  15  10        0.88        0.26      2.29 o
   2  15  10        4.94        7.60      2.79 o
 -11   0  11       34.89       30.76      3.04 o
  -9   0  11       26.50       30.79      3.04 o
  -7   0  11        7.06        9.33      1.41 o
  -5   0  11       98.30       81.45      4.52 o
  -3   0  11        2.45       -1.85      1.85 o
  -1   0  11      399.23      376.16      7.74 o
   1   0  11       47.26       44.30      3.40 o
   3   0  11       13.73       14.64      2.64 o
   5   0  11      127.53      128.20      8.06 o
   7   0  11       14.81       12.38      3.58 o
   9   0  11        2.90        0.39      2.71 o
 -11   1  11        9.18        5.65      1.72 o
 -10   1  11        5.67        5.94      1.40 o
  -9   1  11        5.55        7.74      1.41 o
  -8   1  11        4.21        6.74      1.37 o
  -7   1  11       50.18       47.34      1.83 o
  -6   1  11        2.88        2.67      0.86 o
  -5   1  11      187.68      169.48      3.89 o
  -4   1  11       25.02       23.61      1.86 o
  -3   1  11      779.80      708.39     16.58 o
  -2   1  11        0.49       -0.66      0.66 o
  -1   1  11      543.50      517.96     11.26 o
   0   1  11      105.23      100.15      2.38 o
   1   1  11       22.54       25.50      2.19 o
   2   1  11      101.65      104.14      3.43 o
   3   1  11        0.03       -0.62      1.11 o
   4   1  11        0.02       -0.66      1.16 o
   5   1  11        6.81        5.82      2.05 o
   6   1  11       30.51       29.86      3.15 o
   7   1  11        0.11       -1.33      1.63 o
   8   1  11        0.00       -1.59      1.59 o
   9   1  11        5.29        2.38      2.01 o
 -11   2  11        0.75        2.19      1.28 o
 -10   2  11       15.88       22.09      1.93 o
  -9   2  11        0.00        0.00      1.82 o
  -8   2  11        6.49        6.27      0.95 o
  -7   2  11        2.29        2.60      0.81 o
  -6   2  11       22.45       23.71      1.46 o
  -5   2  11        3.50        2.41      1.01 o
  -4   2  11        5.03        4.15      1.57 o
  -3   2  11      226.79      187.00      6.35 o
  -2   2  11      126.30      112.76      2.72 o
  -1   2  11        0.58       -0.75      0.75 o
   0   2  11       29.20       26.47      1.33 o
   1   2  11        3.44        3.53      1.07 o
   2   2  11       82.57       80.53      4.07 o
   3   2  11       53.97       62.73      3.39 o
   4   2  11      148.07      151.89      4.46 o
   5   2  11        0.26       -0.42      1.68 o
   6   2  11       18.09       18.37      2.74 o
   7   2  11       13.11       13.08      2.49 o
   8   2  11        0.45       -0.39      2.36 o
   9   2  11        0.54        0.15      1.77 o
 -11   3  11        1.84        3.30      1.86 o
 -10   3  11       14.72       18.08      1.93 o
  -9   3  11       12.96       15.37      1.80 o
  -8   3  11       12.37       12.85      1.66 o
  -7   3  11        5.07        5.61      1.10 o
  -6   3  11       20.48       21.04      1.61 o
  -5   3  11       70.21       61.53      2.71 o
  -4   3  11        2.55        3.32      1.46 o
  -3   3  11       78.95       70.33      3.82 o
  -2   3  11       19.64       23.51      1.49 o
  -1   3  11       33.24       32.11      1.59 o
   0   3  11      171.47      160.67      3.62 o
   1   3  11      109.47      102.88      3.36 o
   2   3  11      196.58      195.49      4.97 o
   3   3  11        5.54        5.80      1.53 o
   4   3  11       58.79       60.94      2.92 o
   5   3  11        0.01        1.59      1.78 o
   6   3  11        3.30        3.49      1.93 o
   7   3  11        0.03       -1.52      1.68 o
   8   3  11       11.61       10.47      2.49 o
   9   3  11        3.84        4.87      4.36 o
 -11   4  11        9.06       14.66      2.01 o
 -10   4  11        2.85        3.18      1.55 o
  -9   4  11        1.75        3.74      1.38 o
  -8   4  11        5.30        6.08      1.11 o
  -7   4  11        2.35        2.89      1.53 o
  -6   4  11       65.10       70.64      2.79 o
  -5   4  11       19.09       13.17      2.91 o
  -4   4  11       74.06       82.51      4.04 o
  -3   4  11       24.19       19.07      2.27 o
  -2   4  11       21.40       17.22      1.55 o
  -1   4  11        0.50       -0.73      0.73 o
   0   4  11        2.13        0.99      0.83 o
   1   4  11        0.79        0.80      0.89 o
   2   4  11      143.46      150.87      4.34 o
   3   4  11        2.54        2.19      1.19 o
   4   4  11      116.93      118.50      4.02 o
   5   4  11        0.14        1.00      1.70 o
   6   4  11       36.36       33.71      3.31 o
   7   4  11       11.01       11.03      2.50 o
   8   4  11       12.34       15.20      2.74 o
   9   4  11        1.60        1.26      3.74 o
 -11   5  11        0.14        1.67      2.67 o
 -10   5  11        0.34       -1.85      1.85 o
  -9   5  11        0.13        0.69      1.91 o
  -8   5  11       17.84       22.81      2.05 o
  -7   5  11        2.28        1.59      0.98 o
  -6   5  11        1.62        1.77      1.38 o
  -5   5  11        5.10        2.14      1.45 o
  -4   5  11        1.01        0.12      1.33 o
  -3   5  11       22.90       18.00      2.28 o
  -2   5  11       16.15       12.24      1.48 o
  -1   5  11        3.43        2.48      0.89 o
   0   5  11      225.89      215.45      4.44 o
   1   5  11        0.29       -0.86      0.86 o
   2   5  11       11.80       12.38      1.27 o
   3   5  11        3.18        2.73      1.12 o
   4   5  11      141.10      144.62      5.12 o
   5   5  11       12.19       13.30      2.57 o
   6   5  11        4.54        2.55      1.95 o
   7   5  11        0.00       -0.51      1.77 o
   8   5  11        0.28       -0.01      2.92 o
 -10   6  11        7.14        5.40      2.21 o
  -9   6  11       12.38       13.12      1.49 o
  -8   6  11       52.73       55.23      2.44 o
  -7   6  11        0.00        0.59      1.22 o
  -6   6  11        3.03        0.07      1.31 o
  -5   6  11        6.46        5.41      1.63 o
  -4   6  11       53.44       54.03      3.46 o
  -3   6  11        2.57        2.59      1.58 o
  -2   6  11      288.67      268.37      6.87 o
  -1   6  11        5.39        3.01      0.94 o
   0   6  11      226.52      228.25      5.39 o
   1   6  11        0.97        2.01      1.02 o
   2   6  11       67.21       64.79      2.56 o
   3   6  11        0.29       -0.53      0.97 o
   4   6  11       95.13       91.01      4.07 o
   5   6  11        5.33        4.67      2.11 o
   6   6  11       29.02       31.41      5.46 o
   7   6  11        2.10        2.43      2.07 o
   8   6  11        9.30       16.79      3.21 o
  -9   7  11        0.05       -0.03      1.64 o
  -8   7  11        0.36        0.83      1.16 o
  -7   7  11        0.19       -0.92      1.79 o
  -6   7  11        0.11       -0.62      1.18 o
  -5   7  11        2.56        2.77      1.51 o
  -4   7  11        4.14        1.48      1.63 o
  -3   7  11        8.79       11.71      2.18 o
  -2   7  11        2.33        1.62      1.61 o
  -1   7  11       26.62       21.18      1.67 o
   0   7  11        1.58        4.36      1.10 o
   1   7  11        6.27        5.33      1.24 o
   2   7  11       38.62       54.09      2.40 o
   3   7  11        0.21       -0.91      1.00 o
   4   7  11       15.76       14.23      2.25 o
   5   7  11        3.89        2.56      3.13 o
   6   7  11       53.76       63.83      4.71 o
   7   7  11        8.12        8.94      2.56 o
   8   7  11        0.16        0.63      1.79 o
  -9   8  11        0.43        2.15      2.06 o
  -8   8  11       17.55       18.39      1.87 o
  -7   8  11        0.41        1.61      1.38 o
  -6   8  11        0.36       -1.27      1.27 o
  -5   8  11        0.47        1.18      1.46 o
  -4   8  11       39.03       40.47      3.22 o
  -3   8  11       66.89       66.53      3.49 o
  -2   8  11       36.85       40.02      2.86 o
  -1   8  11       23.09       26.70      2.14 o
   0   8  11      161.65      153.50      3.90 o
   1   8  11        3.63        3.81      1.05 o
   2   8  11       96.23       95.07      4.54 o
   3   8  11        2.32        3.72      1.41 o
   4   8  11       23.08       19.70      2.90 o
   5   8  11        0.36        2.64      1.99 o
   6   8  11       33.09       42.35      3.98 o
   7   8  11        3.69        3.54      2.30 o
  -9   9  11        0.03       -1.94      1.94 o
  -8   9  11        2.12        0.57      1.38 o
  -7   9  11        6.20        5.77      1.78 o
  -6   9  11        2.02        2.53      1.57 o
  -5   9  11       28.44       33.25      4.00 o
  -4   9  11        0.01        0.74      1.54 o
  -3   9  11       62.24       61.25      5.62 o
  -2   9  11       27.34       23.17      2.45 o
  -1   9  11        0.04        1.33      1.29 o
   0   9  11        0.71       -0.19      0.98 o
   1   9  11        2.18        3.89      1.17 o
   2   9  11        6.76        5.40      1.36 o
   3   9  11        0.07       -0.15      2.15 o
   4   9  11       17.04       18.89      3.00 o
   5   9  11        8.92       10.45      3.71 o
   6   9  11       14.72       14.94      3.09 o
   7   9  11        1.91        6.39      2.31 o
  -9  10  11        1.31        3.83      3.00 o
  -8  10  11        2.67        1.80      2.12 o
  -7  10  11        0.68        0.12      1.83 o
  -6  10  11       31.66       39.45      3.22 o
  -5  10  11        0.35        2.33      1.62 o
  -4  10  11        1.37        1.03      2.06 o
  -3  10  11       44.68       42.78      3.57 o
  -2  10  11       23.38       23.20      3.04 o
  -1  10  11       57.17       61.49      4.56 o
   0  10  11        0.07        1.05      1.21 o
   1  10  11        9.75        9.02      1.56 o
   2  10  11       10.72       11.76      1.85 o
   3  10  11        0.48       -1.40      1.40 o
   4  10  11       15.97       17.08      5.37 o
   5  10  11        0.00       -1.41      2.55 o
   6  10  11        8.40        5.01      5.15 o
  -8  11  11        0.20       -0.73      1.53 o
  -7  11  11        2.01        5.20      2.00 o
  -6  11  11        0.40        1.71      1.82 o
  -5  11  11       35.06       37.88      3.40 o
  -4  11  11        0.04       -1.55      1.57 o
  -3  11  11       18.43       16.72      2.69 o
  -2  11  11        0.21       -1.27      2.91 o
  -1  11  11      135.15      137.88      6.61 o
   0  11  11        9.48        7.64      1.79 o
   1  11  11        0.82        1.02      1.47 o
   2  11  11        0.28        0.11      1.40 o
   3  11  11        1.05        0.06      1.65 o
   4  11  11        1.54        0.87      2.20 o
   5  11  11        2.55        3.97      2.32 o
   6  11  11        0.01        0.54      1.94 o
  -7  12  11        3.79        1.52      1.98 o
  -6  12  11        1.71        1.64      2.27 o
  -5  12  11        0.17       -0.09      1.77 o
  -4  12  11        4.77        4.88      2.17 o
  -3  12  11        2.17        3.50      2.11 o
  -2  12  11        0.71        4.93      2.22 o
  -1  12  11       18.89       16.88      3.48 o
   0  12  11        0.16        2.63      1.85 o
   1  12  11       29.57       36.03      3.15 o
   2  12  11        1.92        1.56      1.77 o
   3  12  11        3.92        4.57      2.49 o
   4  12  11        0.45        2.12      3.40 o
   5  12  11        0.18        4.94      2.28 o
  -6  13  11        0.01       -2.31      2.31 o
  -5  13  11        4.73        6.92      2.29 o
  -4  13  11        0.52        3.11      2.06 o
  -3  13  11       36.58       33.72      3.72 o
  -2  13  11        0.24        2.42      2.35 o
  -1  13  11       53.56       52.29      4.57 o
   0  13  11       12.73        8.81      2.77 o
   1  13  11       17.55       18.81      2.86 o
   2  13  11        0.21        0.97      2.76 o
   3  13  11        0.09        1.11      2.17 o
   4  13  11        2.57        2.29      2.21 o
  -4  14  11        0.04       -0.41      1.83 o
  -3  14  11        3.14        0.61      1.96 o
  -2  14  11        0.40        2.83      2.35 o
  -1  14  11       12.56       12.21      3.13 o
   0  14  11        5.31        3.39      5.95 o
   1  14  11        7.81       15.10      3.10 o
   2  14  11        5.31        6.62      2.64 o
 -10   0  12        7.86       12.02      2.51 o
  -8   0  12       19.63       20.01      1.49 o
  -6   0  12        0.02        1.19      1.85 o
  -4   0  12      149.57      145.82      7.79 o
  -2   0  12        2.55        3.13      1.56 o
   0   0  12        2.33        1.51      1.60 o
   2   0  12       39.47       34.83      3.20 o
   4   0  12        2.80        0.64      1.99 o
   6   0  12        5.75        4.00      2.89 o
   8   0  12        5.92        4.95      3.16 o
 -11   1  12       12.24       14.51      4.09 o
 -10   1  12        3.61        7.70      1.57 o
  -9   1  12        0.23       -0.92      1.36 o
  -8   1  12       34.23       36.79      1.42 o
  -7   1  12       10.87       10.24      1.27 o
  -6   1  12        0.79        1.19      1.46 o
  -5   1  12      111.60      102.28      4.43 o
  -4   1  12       10.99        6.96      3.36 o
  -3   1  12        4.54        4.47      1.66 o
  -2   1  12       11.56        9.53      1.65 o
  -1   1  12       85.33       82.28      2.97 o
   0   1  12       10.34       12.54      1.46 o
   1   1  12       76.05       74.05      2.96 o
   2   1  12       55.32       52.69      2.61 o
   3   1  12        0.31       -1.14      1.14 o
   4   1  12       36.35       35.36      2.44 o
   5   1  12        8.54       11.30      2.42 o
   6   1  12        2.88        0.78      1.87 o
   7   1  12        2.32       -2.79      3.76 o
   8   1  12        4.74        2.70      2.07 o
 -11   2  12        5.90        8.32      1.66 o
 -10   2  12        0.63        3.90      1.42 o
  -9   2  12       51.78       62.28      3.30 o
  -8   2  12       15.11       15.77      1.10 o
  -7   2  12       15.12       17.14      1.49 o
  -6   2  12       13.00       10.84      1.82 o
  -5   2  12        0.05       -0.81      1.36 o
  -4   2  12       83.48       76.36      3.95 o
  -3   2  12       22.59       22.01      2.48 o
  -2   2  12      146.06      144.51      4.65 o
  -1   2  12       11.05       10.14      1.43 o
   0   2  12        0.71        0.16      0.97 o
   1   2  12      160.68      158.92      4.44 o
   2   2  12        7.45        4.33      2.18 o
   3   2  12       15.34       18.10      1.90 o
   4   2  12        4.51        1.77      1.48 o
   5   2  12       13.91       13.50      2.55 o
   6   2  12        0.11        1.72      1.89 o
   7   2  12        1.84        3.06      2.08 o
   8   2  12        3.94        0.99      1.92 o
 -10   3  12        0.23        2.25      1.73 o
  -9   3  12       33.20       36.76      3.70 o
  -8   3  12        4.92        7.31      1.61 o
  -7   3  12       47.61       54.96      2.90 o
  -6   3  12       32.63       39.38      2.69 o
  -5   3  12       34.70       31.38      2.59 o
  -4   3  12        2.85        2.52      1.54 o
  -3   3  12      123.87      119.79      8.62 o
  -2   3  12       65.02       55.64      3.61 o
  -1   3  12       49.71       48.58      2.39 o
   0   3  12        0.04        1.51      1.05 o
   1   3  12      232.73      243.81      6.63 o
   2   3  12        7.40        8.12      1.52 o
   3   3  12      164.35      171.85      5.00 o
   4   3  12       18.34       15.61      2.21 o
   5   3  12        6.17        6.31      2.25 o
   6   3  12       12.81       14.42      2.62 o
   7   3  12        0.12        2.19      2.10 o
   8   3  12        0.04        2.92      1.98 o
 -10   4  12       32.99       30.16      3.55 o
  -9   4  12        0.87        0.39      1.88 o
  -8   4  12        0.54        0.03      0.88 o
  -7   4  12       29.05       36.56      2.46 o
  -6   4  12      103.36       97.82      4.22 o
  -5   4  12        6.07        4.19      1.62 o
  -4   4  12        0.07       -0.98      1.29 o
  -3   4  12       19.03       19.72      2.98 o
  -2   4  12       35.08       24.51      2.71 o
  -1   4  12       81.55       73.56      3.82 o
   0   4  12      297.86      290.95      6.49 o
   1   4  12        0.07        2.27      1.28 o
   2   4  12       11.96       10.19      1.58 o
   3   4  12      176.97      193.51      5.71 o
   4   4  12        1.88        1.71      1.69 o
   5   4  12       15.02       14.71      2.70 o
   6   4  12        0.10       -1.83      2.31 o
   7   4  12       11.04       14.05      2.79 o
   8   4  12        0.01        5.63      2.06 o
 -10   5  12        0.98        2.30      2.15 o
  -8   5  12        1.59        0.90      1.02 o
  -7   5  12        7.13        8.47      1.61 o
  -6   5  12        7.45        5.18      1.94 o
  -5   5  12       24.45       26.17      2.50 o
  -4   5  12        1.89        3.07      1.62 o
  -3   5  12       51.97       47.71      3.40 o
  -2   5  12       16.10       13.70      2.32 o
  -1   5  12       89.04      101.88      3.53 o
   0   5  12        7.89        9.96      1.59 o
   1   5  12      130.02      130.23      3.69 o
   2   5  12        9.69       11.39      2.88 o
   3   5  12      159.11      160.63      4.83 o
   4   5  12       13.08       12.23      2.56 o
   5   5  12       42.46       37.79      6.12 o
   6   5  12        0.01        0.14      1.81 o
   7   5  12        2.42        3.52      2.28 o
   8   5  12        6.36        4.65      2.22 o
  -9   6  12        1.61        2.18      1.64 o
  -8   6  12       32.33       30.32      2.10 o
  -7   6  12        1.32        1.51      1.35 o
  -6   6  12        1.66       -0.64      1.33 o
  -5   6  12        0.91        0.10      1.43 o
  -4   6  12       14.22       14.51      2.27 o
  -3   6  12        9.80        9.26      3.24 o
  -2   6  12        6.63        4.92      2.31 o
  -1   6  12       61.60       63.41      3.32 o
   0   6  12       29.66       31.65      1.87 o
   1   6  12       64.60       74.13      3.54 o
   2   6  12       23.89       23.23      1.66 o
   3   6  12       22.73       20.18      1.90 o
   4   6  12        5.21        3.67      2.63 o
   5   6  12       39.88       45.01      3.96 o
   6   6  12        0.09       -1.31      1.98 o
   7   6  12        3.38        7.20      3.82 o
  -9   7  12        5.63        3.79      2.03 o
  -8   7  12        0.07       -1.24      1.80 o
  -7   7  12        9.24        7.03      1.70 o
  -6   7  12        1.06        1.45      1.45 o
  -5   7  12       11.45       10.84      2.11 o
  -4   7  12        5.73        3.69      3.13 o
  -3   7  12       67.03       65.89      4.10 o
  -2   7  12        0.01       -0.81      2.76 o
  -1   7  12      171.60      159.53      9.80 o
   0   7  12        3.01        1.74      1.32 o
   1   7  12       27.56       28.27      1.91 o
   2   7  12       15.44       14.38      1.65 o
   3   7  12       60.26       67.03      2.88 o
   4   7  12        1.67       -0.74      2.18 o
   5   7  12       25.56       24.98      3.31 o
   6   7  12        1.70       -0.57      2.07 o
   7   7  12        2.89        8.33      2.36 o
  -9   8  12        0.96        0.89      2.21 o
  -8   8  12        0.25        0.78      1.36 o
  -7   8  12        5.34       10.11      1.93 o
  -6   8  12        2.00        1.64      1.60 o
  -5   8  12        2.35        0.24      1.91 o
  -4   8  12        4.71        2.64      1.69 o
  -3   8  12        7.10        8.16      2.14 o
  -2   8  12        1.91        1.29      1.73 o
  -1   8  12       38.68       46.02      5.53 o
   0   8  12        4.16        4.59      1.52 o
   1   8  12       66.45       67.76      2.80 o
   2   8  12        2.51        2.08      1.41 o
   3   8  12        2.23        2.51      1.64 o
   4   8  12        3.92       -1.01      3.11 o
   5   8  12       31.37       37.43      6.22 o
   6   8  12        3.52        5.95      2.36 o
   7   8  12        0.55       -1.06      1.92 o
  -8   9  12        1.72        1.68      1.62 o
  -7   9  12       16.44       19.21      2.38 o
  -6   9  12        0.29        1.50      1.60 o
  -5   9  12        2.76        1.46      1.66 o
  -4   9  12        0.20        1.10      1.67 o
  -3   9  12       21.76       22.55      2.92 o
  -2   9  12       17.87       18.28      2.87 o
  -1   9  12       38.95       36.02      2.93 o
   0   9  12        8.17        7.95      1.69 o
   1   9  12       91.81       83.03      3.58 o
   2   9  12        0.12        0.27      1.35 o
   3   9  12        6.13        4.48      1.94 o
   4   9  12        1.25       -1.40      1.95 o
   5   9  12        9.83       11.85      2.85 o
   6   9  12        0.66        1.86      1.95 o
  -8  10  12        2.18        1.25      1.53 o
  -7  10  12        0.36        0.67      1.75 o
  -6  10  12        4.01        2.95      1.89 o
  -5  10  12        0.54        1.29      1.74 o
  -4  10  12        5.42        4.27      1.99 o
  -3  10  12        2.58        0.36      1.56 o
  -2  10  12       21.50       24.50      3.14 o
  -1  10  12        7.82        5.13      2.16 o
   0  10  12        4.70        8.71      2.81 o
   1  10  12        0.00       -0.35      1.34 o
   2  10  12        0.52       -1.02      1.45 o
   3  10  12       34.99       35.07      3.10 o
   4  10  12        0.02       -0.88      2.71 o
   5  10  12        0.15       -0.28      1.59 o
  -7  11  12        5.64        3.54      1.97 o
  -6  11  12        0.53       -0.58      1.69 o
  -5  11  12        0.32       -2.47      2.94 o
  -4  11  12        4.77        7.27      2.21 o
  -3  11  12        0.26        0.28      1.78 o
  -2  11  12        5.79        2.68      2.11 o
  -1  11  12        1.19        0.32      6.12 o
   0  11  12        3.27        7.49      2.60 o
   1  11  12       34.46       35.35      3.17 o
   2  11  12        0.00       -0.27      1.63 o
   3  11  12        3.70        5.02      3.21 o
   4  11  12        0.01       -1.73      1.97 o
   5  11  12        0.18        0.38      1.92 o
  -6  12  12        8.88        8.25      2.38 o
  -5  12  12        1.59        5.03      2.07 o
  -4  12  12       27.40       33.33      5.09 o
  -3  12  12        0.01       -1.35      1.76 o
  -2  12  12       34.56       35.86      3.83 o
  -1  12  12       28.32       28.16      3.66 o
   0  12  12        2.97        3.66      2.36 o
   1  12  12        0.10        0.11      1.70 o
   2  12  12        4.43        2.03      2.60 o
   3  12  12        0.25       -0.64      2.16 o
   4  12  12        0.03        2.06      2.73 o
  -5  13  12        3.08        5.14      2.34 o
  -4  13  12        1.03        1.73      1.96 o
  -3  13  12        5.24        5.40      2.40 o
  -2  13  12        0.92       -0.53      3.28 o
  -1  13  12        6.56       11.29      2.86 o
   0  13  12       15.53       14.74      3.30 o
   1  13  12       10.05        7.75      2.93 o
   2  13  12        0.01        3.13      2.44 o
  -2  14  12       12.64       13.83      5.77 o
  -1  14  12        0.17       -1.22      2.19 o
  -7   0  13        9.81       14.47      2.66 o
  -5   0  13       88.79      104.05      6.95 o
  -3   0  13       17.03       23.66      3.85 o
  -1   0  13       11.51       15.80      2.30 o
   1   0  13       14.69       12.83      2.42 o
   3   0  13       62.84       65.54      4.51 o
   5   0  13        1.37        2.27      2.83 o
   7   0  13       14.06       10.68      3.94 o
  -8   1  13        3.58        2.84      1.05 o
  -7   1  13       52.59       52.00      3.51 o
  -6   1  13        0.00        0.69      1.50 o
  -5   1  13      246.26      230.08      7.40 o
  -4   1  13        4.49        6.08      1.91 o
  -3   1  13      128.12      124.59      5.39 o
  -2   1  13       16.38       19.41      3.67 o
  -1   1  13        1.65        1.98      1.05 o
   0   1  13        4.77        5.81      1.29 o
   1   1  13       25.72       25.15      2.03 o
   2   1  13        8.33        7.82      1.87 o
   3   1  13       68.87       68.69      3.21 o
   4   1  13        4.59       10.66      2.35 o
   5   1  13       13.01       14.14      2.72 o
   6   1  13        0.15        0.11      2.00 o
   7   1  13       11.25       10.70      3.49 o
  -8   2  13       17.38       18.03      1.56 o
  -7   2  13        5.09        3.52      1.45 o
  -6   2  13        6.22        4.85      1.69 o
  -5   2  13       15.46       17.73      2.45 o
  -4   2  13       16.60       16.09      2.32 o
  -3   2  13        8.72       10.05      2.14 o
  -2   2  13       30.95       31.14      3.01 o
  -1   2  13       25.15       28.23      1.98 o
   0   2  13        1.62        1.94      1.47 o
   1   2  13        3.16        2.64      1.25 o
   2   2  13        0.17       -1.14      1.14 o
   3   2  13        4.37        0.33      1.32 o
   4   2  13        0.09        1.79      1.93 o
   5   2  13       30.40       34.92      3.67 o
   6   2  13        0.34       -1.88      1.88 o
   7   2  13        1.63        0.70      2.07 o
  -8   3  13        8.37        8.33      1.29 o
  -7   3  13       44.80       42.75      2.75 o
  -6   3  13        0.03       -1.02      1.94 o
  -5   3  13        0.43       -0.90      1.41 o
  -4   3  13        4.97        2.08      1.58 o
  -3   3  13        5.36        4.26      1.82 o
  -2   3  13       10.88        8.81      2.09 o
  -1   3  13       34.06       37.20      3.71 o
   0   3  13       17.77       17.88      2.10 o
   1   3  13        5.79        7.50      1.50 o
   2   3  13       63.29       72.10      3.21 o
   3   3  13        2.29        1.13      1.39 o
   4   3  13        3.44        1.33      2.15 o
   5   3  13       19.11       19.09      3.00 o
   6   3  13        8.77        7.86      2.42 o
   7   3  13        2.04        4.24      2.24 o
  -8   4  13        0.70        0.84      1.11 o
  -7   4  13       11.34       10.57      1.83 o
  -6   4  13        5.48        7.51      2.88 o
  -5   4  13        0.55        1.80      1.57 o
  -4   4  13       40.36       38.94      3.12 o
  -3   4  13       16.26       18.15      2.48 o
  -2   4  13       44.04       39.46      3.35 o
  -1   4  13        0.04       -1.20      1.23 o
   0   4  13       84.85       89.32      4.03 o
   1   4  13       10.75       12.24      1.77 o
   2   4  13       13.92       14.03      1.89 o
   3   4  13        1.75        0.70      1.58 o
   4   4  13        6.44        3.82      2.17 o
   5   4  13        0.01       -1.83      1.83 o
   6   4  13        2.11       -0.34      1.96 o
   7   4  13        4.28        5.82      2.61 o
  -8   5  13       29.75       27.83      2.08 o
  -7   5  13        1.23        0.46      1.39 o
  -6   5  13       10.30       15.73      4.34 o
  -5   5  13        1.18       -0.44      2.30 o
  -4   5  13        0.72        0.52      1.56 o
  -3   5  13        0.33        0.50      1.57 o
  -2   5  13       45.83       43.78      7.07 o
  -1   5  13       16.67       15.08      2.62 o
   0   5  13       35.42       38.20      2.44 o
   1   5  13       16.00       15.25      2.12 o
   2   5  13       58.58       58.44      3.06 o
   3   5  13        3.38        3.97      1.49 o
   4   5  13       13.53       11.86      3.61 o
   5   5  13        1.29       -0.81      1.75 o
   6   5  13        1.40        2.49      2.10 o
   7   5  13        1.89       -0.25      1.76 o
  -9   6  13        0.94       -0.15      1.61 o
  -8   6  13       56.96       78.72      4.27 o
  -7   6  13        0.52        2.11      1.49 o
  -6   6  13       11.11       10.77      2.08 o
  -5   6  13       13.47       17.33      2.48 o
  -4   6  13       84.15       83.97      4.64 o
  -3   6  13        0.76        0.50      1.65 o
  -2   6  13       29.26       31.86      3.27 o
  -1   6  13        2.38        1.43      1.81 o
   0   6  13       36.97       34.84      2.41 o
   1   6  13        6.16        9.21      1.50 o
   2   6  13      151.95      161.03      6.07 o
   3   6  13        0.30        0.22      1.36 o
   4   6  13       18.12       21.93      3.17 o
   5   6  13       13.25       11.79      6.56 o
   6   6  13        1.09       -1.87      3.88 o
  -9   7  13        0.04       -1.88      2.03 o
  -8   7  13        0.70        1.63      1.37 o
  -7   7  13        0.18       -1.43      1.43 o
  -6   7  13       18.30       18.31      2.48 o
  -5   7  13        1.98        1.47      1.63 o
  -4   7  13        5.90        5.88      2.12 o
  -3   7  13       10.94       15.71      2.61 o
  -2   7  13        4.02        5.30      2.28 o
  -1   7  13        1.35        4.15      2.04 o
   0   7  13      122.76      123.86      4.95 o
   1   7  13        0.50       -0.43      1.34 o
   2   7  13        1.46        3.65      1.39 o
   3   7  13        0.03       -1.45      1.45 o
   4   7  13       41.88       46.41      4.19 o
   5   7  13        1.59        0.95      2.08 o
   6   7  13        0.08       -0.30      1.96 o
  -8   8  13       24.60       31.94      2.48 o
  -7   8  13       12.44       10.11      2.10 o
  -6   8  13       24.20       29.73      2.90 o
  -5   8  13        0.33        2.66      1.74 o
  -4   8  13        1.21        1.54      2.22 o
  -3   8  13       14.02       13.37      3.52 o
  -2   8  13       25.73       27.58      3.42 o
  -1   8  13        0.40       -0.71      1.75 o
   0   8  13       46.40       51.88      3.38 o
   1   8  13        5.14        3.96      1.58 o
   2   8  13       44.67       49.23      3.00 o
   3   8  13        3.83        5.62      1.60 o
   4   8  13       16.96       14.61      2.85 o
   5   8  13        0.37       -0.86      2.08 o
   6   8  13        1.09        7.32      2.22 o
  -8   9  13        0.78        2.35      1.58 o
  -7   9  13        1.62       -0.81      1.63 o
  -6   9  13        0.12       -1.03      2.98 o
  -5   9  13        2.40        3.05      1.83 o
  -4   9  13        4.17        1.70      2.07 o
  -3   9  13       18.98       19.40      2.90 o
  -2   9  13        0.17        1.49      1.82 o
  -1   9  13       25.26       27.81      3.42 o
   0   9  13       12.03        9.32      2.61 o
   1   9  13        4.49        5.17      3.15 o
   2   9  13       38.47       43.75      2.97 o
   3   9  13        7.84        7.78      3.75 o
   4   9  13        0.03        0.86      2.00 o
   5   9  13        0.38        2.70      2.12 o
  -7  10  13        0.69        1.76      2.98 o
  -6  10  13        2.50        1.78      1.83 o
  -5  10  13        1.82        3.05      2.39 o
  -4  10  13        6.17        6.75      2.30 o
  -3  10  13       22.35       24.94      3.24 o
  -2  10  13       12.91       13.59      2.71 o
  -1  10  13        0.40        0.26      2.01 o
   0  10  13       43.02       47.57      4.36 o
   1  10  13        8.35       12.14      2.36 o
   2  10  13        1.10        2.22      1.61 o
   3  10  13        1.96       -0.57      2.06 o
   4  10  13        0.45       -1.61      1.61 o
  -6  11  13       11.44       16.29      4.62 o
  -5  11  13        9.96       17.20      5.06 o
  -4  11  13        0.40        0.35      1.97 o
  -3  11  13       10.79        6.26      2.52 o
  -2  11  13        3.61        2.32      2.26 o
  -1  11  13       19.33       17.55      3.25 o
   0  11  13        0.00       -1.27      1.93 o
   1  11  13        0.24       -0.44      1.80 o
   2  11  13       21.43       29.87     10.02 o
   3  11  13        5.17        7.44      2.75 o
  -5  12  13        8.98       15.66      4.18 o
  -4  12  13        0.67        2.75      2.05 o
  -3  12  13        0.06       -0.15      2.27 o
  -2  12  13        2.51        4.74      2.13 o
  -1  12  13        5.00        5.48      2.62 o
   0  12  13        2.06        0.31      2.31 o
   1  12  13        4.61        5.34      4.76 o
   2  12  13        0.68       -2.01      2.01 o
  -2  13  13        3.85        3.34      2.15 o
  -1  13  13        3.35       -0.07      2.11 o
  -8   0  14       38.60       46.03      3.67 o
  -6   0  14        1.66        2.42      2.51 o
  -4   0  14       75.08       80.11      6.39 o
  -2   0  14        1.77        1.40      2.51 o
   0   0  14        8.38        9.72      3.21 o
   2   0  14       49.50       44.63      3.83 o
   4   0  14       19.75       25.60      4.80 o
   6   0  14       14.01       13.39      3.85 o
  -8   1  14       30.76       31.79      2.13 o
  -7   1  14       13.35       13.38      1.98 o
  -6   1  14       46.20       43.88      3.17 o
  -5   1  14        0.30        0.83      1.75 o
  -4   1  14       45.70       47.91      4.27 o
  -3   1  14      120.54      119.13      5.58 o
  -2   1  14       14.63       12.49      2.34 o
  -1   1  14        0.96        0.33      1.60 o
   0   1  14       12.25       12.09      1.67 o
   1   1  14        3.27        3.49      1.37 o
   2   1  14        2.84        1.57      1.41 o
   3   1  14        2.12        2.36      1.71 o
   4   1  14       44.71       51.34      4.28 o
   5   1  14        0.01        2.83      4.58 o
   6   1  14       16.54       18.90      3.19 o
  -8   2  14        3.76        1.38      1.34 o
  -7   2  14       34.64       38.67      2.82 o
  -6   2  14       29.41       29.24      2.72 o
  -5   2  14        4.24       10.82      2.21 o
  -4   2  14       80.96       81.11      5.98 o
  -3   2  14       18.33       24.60      2.96 o
  -2   2  14       26.31       31.24      3.15 o
  -1   2  14        0.00       -0.33      1.64 o
   0   2  14       23.70       21.43      2.00 o
   1   2  14        5.97        7.46      1.57 o
   2   2  14       22.94       25.58      2.27 o
   3   2  14        2.65        3.21      1.52 o
   4   2  14       21.98       21.15      3.32 o
   5   2  14        0.43        4.17      4.15 o
   6   2  14        9.23       11.90      4.85 o
  -8   3  14        4.95        6.89      1.42 o
  -7   3  14        9.21       10.78      1.93 o
  -6   3  14       17.01       21.22      2.47 o
  -5   3  14       59.49       56.64      3.75 o
  -4   3  14        0.70       -1.21      2.97 o
  -3   3  14       59.83       61.13      4.11 o
  -2   3  14        5.46        6.59      2.20 o
  -1   3  14       17.37       15.64      2.67 o
   0   3  14        0.15        0.34      1.45 o
   1   3  14        0.09       -0.31      1.19 o
   2   3  14       16.88       17.66      2.08 o
   3   3  14        0.44       -0.02      1.34 o
   4   3  14        9.81        7.77      2.69 o
   5   3  14        2.67        3.12      2.29 o
   6   3  14        1.12        2.22      2.22 o
  -8   4  14        0.74       -0.37      1.18 o
  -7   4  14       13.29       19.67      3.80 o
  -6   4  14       49.77       61.05      3.75 o
  -5   4  14        7.38        5.04      1.95 o
  -4   4  14       29.16       29.12      2.98 o
  -3   4  14        8.27        4.04      1.96 o
  -2   4  14      110.59      110.07      5.49 o
  -1   4  14        1.35       -1.32      1.72 o
   0   4  14        0.03        0.45      1.37 o
   1   4  14       34.00       39.71      2.64 o
   2   4  14        4.44        4.59      1.59 o
   3   4  14        0.23       -1.35      1.35 o
   4   4  14       18.76       22.89      3.27 o
   5   4  14        1.33       -0.21      2.09 o
   6   4  14        5.14        7.74      4.40 o
  -8   5  14        7.16        7.41      1.46 o
  -7   5  14        0.04       -1.30      1.72 o
  -6   5  14        0.45        0.28      1.65 o
  -5   5  14       10.45        7.29      2.20 o
  -4   5  14        4.78        5.04      1.93 o
  -3   5  14        1.87       -1.42      1.42 o
  -2   5  14       12.45       13.54      3.31 o
  -1   5  14       19.80       15.25      2.69 o
   0   5  14        0.74        2.30      1.93 o
   1   5  14       14.13       15.18      2.01 o
   2   5  14        3.90        5.97      1.63 o
   3   5  14        9.03        9.77      2.12 o
   4   5  14       14.44       14.90      2.99 o
   5   5  14        1.49        1.18      2.12 o
   6   5  14        5.32        6.04      3.46 o
  -8   6  14        0.87        0.30      1.54 o
  -7   6  14       12.44        9.77      2.01 o
  -6   6  14       17.31       16.04      4.56 o
  -5   6  14       22.30       27.71      2.97 o
  -4   6  14        0.00       -0.40      1.62 o
  -3   6  14        1.41        0.09      1.67 o
  -2   6  14        1.03        0.29      1.82 o
  -1   6  14       53.69       50.79      4.12 o
   0   6  14        5.88        3.32      2.25 o
   1   6  14        4.12        2.79      1.51 o
   2   6  14        3.86        4.90      1.66 o
   3   6  14       16.45       17.06      2.51 o
   4   6  14        3.70        4.63      4.03 o
   5   6  14        0.79        1.81      3.13 o
  -8   7  14        1.90        3.13      1.83 o
  -7   7  14        0.08        0.86      1.68 o
  -6   7  14        4.38        3.19      1.89 o
  -5   7  14        0.22        1.38      1.70 o
  -4   7  14        0.26       -1.29      1.50 o
  -3   7  14        6.53        7.78      5.18 o
  -2   7  14       17.06       17.33      2.82 o
  -1   7  14       28.95       29.40      3.46 o
   0   7  14        6.67        5.91      2.39 o
   1   7  14       46.97       44.46      3.36 o
   2   7  14        0.54        0.78      1.63 o
   3   7  14        5.86        5.63      1.94 o
   4   7  14        1.37       -1.26      2.48 o
   5   7  14        2.83        4.41      2.39 o
  -7   8  14        0.28        0.04      1.62 o
  -6   8  14       32.46       39.31      3.39 o
  -5   8  14        8.71       11.73      2.55 o
  -4   8  14        7.64        6.68      2.23 o
  -3   8  14        7.77        3.86      2.14 o
  -2   8  14       10.73        9.12      2.49 o
  -1   8  14       28.00       29.12      3.56 o
   0   8  14        0.41       -0.44      2.01 o
   1   8  14        4.78        6.00      2.01 o
   2   8  14        3.07        3.07      2.05 o
   3   8  14       18.53       22.61      3.37 o
   4   8  14       13.55       12.25      2.99 o
  -6   9  14        0.25       -0.88      1.86 o
  -5   9  14        6.42        5.72      4.31 o
  -4   9  14       48.61       52.68      4.17 o
  -3   9  14       24.60       25.15      3.31 o
  -2   9  14        3.07        1.10      2.12 o
  -1   9  14        6.97        2.08      2.49 o
   0   9  14        6.81        5.90      2.61 o
   1   9  14       13.71       11.80      3.27 o
   2   9  14        6.27        6.88      2.09 o
   3   9  14        0.60       -0.81      2.12 o
   4   9  14        0.86        1.90      2.22 o
  -5  10  14        5.98        5.39      2.26 o
  -4  10  14        9.46        8.92      3.36 o
  -3  10  14        0.25       -3.31      3.31 o
  -2  10  14        6.79        4.28      2.37 o
  -1  10  14        2.16       -0.03      2.10 o
   0  10  14        4.00        8.27      2.75 o
   1  10  14       27.57       30.70      8.04 o
   2  10  14        2.19        3.63      2.45 o
   3  10  14        1.92        2.27      1.89 o
  -4  11  14        2.96        2.18      1.92 o
  -3  11  14        1.05       -0.76      4.55 o
  -2  11  14        1.40        2.47      2.33 o
  -1  11  14        5.18        4.36      2.35 o
   0  11  14        1.66       -1.04      2.31 o
   1  11  14        0.53        2.38      2.50 o
  -7   0  15       12.32        7.88      2.66 o
  -5   0  15       10.54        7.25      3.28 o
  -3   0  15        1.32        4.24      3.10 o
  -1   0  15        0.57       -0.21      2.83 o
   1   0  15        0.58       -0.15      1.91 o
   3   0  15       28.33       42.78      4.10 o
   5   0  15       32.92       37.41      5.82 o
  -8   1  15        6.71        3.43      1.41 o
  -7   1  15        0.57        0.19      1.47 o
  -6   1  15        8.61        5.73      2.28 o
  -5   1  15       53.28       62.06      4.09 o
  -4   1  15        3.60        5.69      3.42 o
  -3   1  15       70.41       77.54      4.82 o
  -2   1  15        8.39        9.87      2.48 o
  -1   1  15       92.17       97.05      5.38 o
   0   1  15        0.40       -0.82      1.76 o
   1   1  15        7.39        6.93      1.65 o
   2   1  15        2.21        1.94      1.48 o
   3   1  15        2.58        4.47      1.67 o
   4   1  15        1.91        5.49      2.28 o
   5   1  15        5.99        8.17      2.94 o
  -8   2  15        1.73        0.95      1.58 o
  -7   2  15       28.48       28.85      3.62 o
  -6   2  15       18.85       18.34      2.55 o
  -5   2  15        7.89        5.43      2.98 o
  -4   2  15        0.19        0.83      1.83 o
  -3   2  15       33.88       34.36      4.89 o
  -2   2  15        0.04       -0.51      1.65 o
  -1   2  15        0.65       -1.64      1.64 o
   0   2  15        7.13        4.04      2.66 o
   1   2  15        0.08       -1.23      1.23 o
   2   2  15        3.54        2.52      1.87 o
   3   2  15       22.03       23.67      2.75 o
   4   2  15        4.07        4.61      4.44 o
   5   2  15        4.99       10.86      3.02 o
  -8   3  15        6.58       10.93      1.75 o
  -7   3  15       24.38       31.86      2.84 o
  -6   3  15        0.03       -2.58      2.58 o
  -5   3  15        1.88       -0.32      1.80 o
  -4   3  15        1.63        3.73      3.10 o
  -3   3  15       28.52       31.16      3.33 o
  -2   3  15       10.78        9.61      2.42 o
  -1   3  15        3.40        5.07      2.21 o
   0   3  15        7.14        7.58      2.41 o
   1   3  15       11.23       14.14      2.93 o
   2   3  15        4.40        6.91      1.74 o
   3   3  15       11.83       11.07      2.34 o
   4   3  15        0.06        0.84      2.18 o
   5   3  15        5.71       10.59      2.82 o
  -8   4  15        0.10        0.23      1.39 o
  -7   4  15        2.85        3.53      2.30 o
  -6   4  15        1.29       -1.58      1.58 o
  -5   4  15       70.32       73.85      4.41 o
  -4   4  15        3.89        2.21      2.95 o
  -3   4  15        4.66        3.53      2.01 o
  -2   4  15       41.48       40.61      7.01 o
  -1   4  15        0.55        1.04      2.36 o
   0   4  15        6.82        7.41      2.40 o
   1   4  15        9.43        9.53      2.16 o
   2   4  15        4.16        1.56      1.55 o
   3   4  15        0.44       -1.79      1.79 o
   4   4  15        4.39        8.18      2.74 o
   5   4  15        5.73        3.30      2.45 o
  -8   5  15        9.91        8.43      1.71 o
  -7   5  15       17.99       19.54      2.44 o
  -6   5  15       37.50       40.87      3.39 o
  -5   5  15        3.92        2.45      2.00 o
  -4   5  15        3.19        1.29      1.80 o
  -3   5  15        4.78        5.89      2.51 o
  -2   5  15        0.01       -0.88      2.77 o
  -1   5  15        3.18        8.73      2.56 o
   0   5  15       35.55       39.47      3.93 o
   1   5  15        2.52        1.08      1.88 o
   2   5  15        0.83        0.12      1.45 o
   3   5  15        8.43        5.75      3.73 o
   4   5  15        7.72        7.75      2.65 o
   5   5  15        2.09        0.92      2.19 o
  -7   6  15        3.69        3.02      1.87 o
  -6   6  15        0.30        2.26      1.79 o
  -5   6  15        2.36        1.68      1.86 o
  -4   6  15       49.25       54.13      4.08 o
  -3   6  15        5.19        7.11      2.30 o
  -2   6  15       45.95       43.54      3.98 o
  -1   6  15        5.17       -0.64      2.05 o
   0   6  15       51.68       45.82      9.68 o
   1   6  15        4.19        3.10      2.28 o
   2   6  15        1.59        0.35      1.52 o
   3   6  15        1.39        2.05      3.16 o
   4   6  15        1.14        3.70      2.41 o
  -7   7  15        6.60       12.41      4.58 o
  -6   7  15       33.79       35.76      5.49 o
  -5   7  15        0.97        2.08      1.87 o
  -4   7  15        4.73        2.44      2.11 o
  -3   7  15        0.06        0.00      1.94 o
  -2   7  15       26.23       27.46      3.53 o
  -1   7  15       16.57       18.10      6.38 o
   0   7  15        0.88       -0.09      2.26 o
   1   7  15        0.65        3.35      2.53 o
   2   7  15       14.92       10.88      2.70 o
   3   7  15        0.04        0.13      2.15 o
   4   7  15        0.12       -1.61      3.25 o
  -6   8  15        1.54        0.81      3.45 o
  -5   8  15       36.88       41.94      4.62 o
  -4   8  15       28.04       32.89      5.67 o
  -3   8  15        0.06       -1.88      1.97 o
  -2   8  15       15.23       12.58      2.90 o
  -1   8  15        1.62       -1.01      2.09 o
   0   8  15       11.61        5.92      2.62 o
   1   8  15       11.81       13.00      3.37 o
   2   8  15        4.28        4.00      2.26 o
   3   8  15        0.42        0.79      2.45 o
  -5   9  15        0.19       -1.12      2.13 o
  -4   9  15        0.45        2.78      2.36 o
  -3   9  15        0.61        0.01      1.98 o
  -2   9  15        0.82        1.90      2.30 o
  -1   9  15        2.26        2.48      2.45 o
   0   9  15        4.02        1.07      2.47 o
   1   9  15        0.26       -0.68      2.28 o
   2   9  15        0.07        2.34      2.45 o
  -3  10  15        0.38        0.19      1.98 o
  -2  10  15        2.26        3.69      5.80 o
  -1  10  15        3.25        7.44      2.67 o
   0  10  15        4.94        3.10      2.60 o
  -6   0  16       12.48       16.11      3.67 o
  -4   0  16       47.88       51.94      5.70 o
  -2   0  16        0.01       -2.54      2.54 o
   0   0  16        2.92        2.86      3.01 o
   2   0  16        0.33        0.35      2.46 o
   4   0  16        4.15       10.95      3.70 o
  -7   1  16        0.41        0.33      2.74 o
  -6   1  16        1.41        0.40      1.79 o
  -5   1  16        4.63        8.28      3.16 o
  -4   1  16        5.01        3.65      2.01 o
  -3   1  16        4.15        6.86      2.45 o
  -2   1  16        5.99        3.74      2.45 o
  -1   1  16        7.14        6.01      3.80 o
   0   1  16        0.00       -1.97      1.97 o
   1   1  16       20.48       21.47      3.47 o
   2   1  16        1.74        1.64      1.53 o
   3   1  16        0.12        0.63      2.19 o
   4   1  16       10.07       13.36      5.21 o
  -7   2  16        3.42        2.16      1.82 o
  -6   2  16        0.83        0.44      1.83 o
  -5   2  16        0.51        1.17      1.98 o
  -4   2  16        1.61        3.69      2.09 o
  -3   2  16        0.24       -1.61      1.87 o
  -2   2  16        2.49       -0.31      2.03 o
  -1   2  16        0.39        1.85      2.19 o
   0   2  16        5.78        7.09      2.75 o
   1   2  16        7.07        5.75      2.73 o
   2   2  16        3.75        3.50      2.36 o
   3   2  16        0.42        2.15      2.32 o
   4   2  16        1.04        0.14      2.26 o
  -7   3  16       11.32       11.87      2.12 o
  -6   3  16        0.79        2.36      2.22 o
  -5   3  16        4.32        3.55      2.76 o
  -4   3  16        5.95        7.13      2.34 o
  -3   3  16       53.75       59.99     10.41 o
  -2   3  16       15.79       23.24      3.85 o
  -1   3  16       31.22       39.38      4.06 o
   0   3  16        0.00       -2.10      2.10 o
   1   3  16       15.62       13.48      4.62 o
   2   3  16        3.22        1.08      1.88 o
   3   3  16        4.05        3.38      2.88 o
   4   3  16        1.28        0.38      4.04 o
  -7   4  16        8.61       11.02      3.03 o
  -6   4  16        0.00       -0.70      1.91 o
  -5   4  16        2.04        2.37      2.06 o
  -4   4  16       12.97       12.78      2.63 o
  -3   4  16       12.92       14.19      2.94 o
  -2   4  16       11.68       21.83      4.67 o
  -1   4  16       61.20       62.57      4.81 o
   0   4  16       36.00       36.07      4.04 o
   1   4  16        5.44        1.34      2.27 o
   2   4  16        6.42        6.43      2.14 o
   3   4  16        0.53        1.38      2.26 o
  -6   5  16        0.09       -1.62      1.62 o
  -5   5  16       45.81       45.77      3.91 o
  -4   5  16       12.34       14.66      2.82 o
  -3   5  16       21.52       22.62      3.39 o
  -2   5  16        0.09       -0.08      2.17 o
  -1   5  16       30.42       32.85      5.15 o
   0   5  16        0.46        2.98      2.39 o
   1   5  16        0.03       -0.08      3.46 o
   2   5  16        0.14       -0.58      1.83 o
   3   5  16        7.39        9.25      2.85 o
  -6   6  16        0.15        0.27      1.83 o
  -5   6  16        0.35        1.57      2.15 o
  -4   6  16        0.02        0.59      2.10 o
  -3   6  16       73.13       80.44      5.27 o
  -2   6  16       11.12       17.71      6.61 o
  -1   6  16       38.66       50.72      4.55 o
   0   6  16        0.00       -0.75      2.14 o
   1   6  16        6.64        6.32      2.86 o
   2   6  16        5.00        0.13      2.63 o
  -5   7  16       33.04       27.43      3.37 o
  -4   7  16        8.71       13.40      2.73 o
  -3   7  16        6.62        6.57      2.43 o
  -2   7  16        1.33       -0.58      1.95 o
  -1   7  16        4.74        0.63      2.17 o
   0   7  16        0.18       -1.46      2.18 o
   1   7  16       16.95       21.03      3.73 o
  -3   8  16        8.59        9.54      2.73 o
  -2   8  16        3.69        3.65      2.31 o
  -1   8  16        2.20        1.61      2.32 o
   0   8  16        0.59        4.40      3.82 o
  -5   0  17       46.73       52.84      6.03 o
  -3   0  17       14.99        8.92      4.18 o
  -1   0  17       22.57       27.39      5.34 o
   1   0  17        0.25       -2.03      3.25 o
  -6   1  17        1.57        0.86      3.04 o
  -5   1  17        9.21        6.72      3.27 o
  -4   1  17        4.13        3.15      3.91 o
  -3   1  17        7.15        9.10      2.78 o
  -2   1  17       12.34        6.43      2.81 o
  -1   1  17        2.76       -0.57      2.44 o
   0   1  17       15.34       11.92      3.37 o
   1   1  17       12.42       13.31      3.45 o
   2   1  17        0.01       -2.44      2.44 o
  -5   2  17        9.93        8.86      2.65 o
  -4   2  17       19.86       24.86      3.43 o
  -3   2  17       21.25       25.16      3.58 o
  -2   2  17       48.56       51.40      4.63 o
  -1   2  17        0.42        0.08      3.40 o
   0   2  17        0.04       -2.08      2.36 o
   1   2  17        4.15        3.77      2.79 o
   2   2  17        8.76       14.95      3.47 o
  -5   3  17        1.06       -2.51      3.21 o
  -4   3  17       18.35       15.08      2.97 o
  -3   3  17       20.39       27.78      5.82 o
  -2   3  17       47.75       54.62      4.72 o
  -1   3  17        3.75        1.04      2.46 o
   0   3  17       18.03       17.52      3.54 o
   1   3  17        0.46       -2.06      2.39 o
   2   3  17        0.00       -2.52      2.52 o
  -5   4  17        1.36        1.77      2.21 o
  -4   4  17       12.12        7.53      3.68 o
  -3   4  17        1.06        4.61      2.50 o
  -2   4  17       10.90       13.39      3.08 o
  -1   4  17        6.82        8.22      2.89 o
   0   4  17        0.46       -0.26      2.33 o
   1   4  17       10.52        9.09      3.28 o
  -4   5  17       32.62       38.31      3.82 o
  -3   5  17       16.61       13.96      3.28 o
  -2   5  17       18.30       21.41      4.82 o
  -1   5  17        0.00        1.45      2.25 o
   0   5  17        0.25       -0.23      2.26 o
  -2   6  17        0.63       -0.32      1.93 o
  -1   6  17        0.16       -0.13      2.21 o
 
